# Supplementary material for: Active nuclear transcriptome analysis reveals inflammasome-dependent mechanism for early neutrophil response to Mycobacterium marinum
Source: Sci Rep. 2017 Jul 26;7:6505. doi: 10.1038/s41598-017-06099-x (PMC5529371; doi:10.1038/s41598-017-06099-x)
Supplement: Supplementary file 2 — Dataset 1 [file 41598_2017_6099_MOESM2_ESM.xlsx]

## Sheet: DE_TB+_vs_TB-_upregulated
gene name	gene description	ENSEMBL ID	baseMean	log2FoldChange	lfcSE	stat	pvalue	padj	Fold upregulation
tmeff1a	transmembrane protein with EGF-like and two follistatin-like domains 1a [Source:ZFIN;Acc:ZDB-GENE-070912-294]	ENSDARG00000008191	60.8278	8.62867	1.7349	4.97359	6.57242e-07	0.000191031	395.812
CDH7 (1 of 2)	cadherin 7, type 2 [Source:HGNC Symbol;Acc:HGNC:1766]	ENSDARG00000017649	39.7162	7.94502	1.78487	4.45131	8.53479e-06	0.0010818	246.428
fut7	fucosyltransferase 7 (alpha (1,3) fucosyltransferase) [Source:ZFIN;Acc:ZDB-GENE-060929-997]	ENSDARG00000044775	133.739	7.91978	1.64592	4.81177	1.49601e-06	0.000332912	242.154
SLC7A11	solute carrier family 7 (anionic amino acid transporter light chain, xc- system), member 11 [Source:HGNC Symbol;Acc:HGNC:11059]	ENSDARG00000071384	79.3002	7.24018	1.74125	4.15802	3.21013e-05	0.00238398	151.186
lepb	leptin b [Source:ZFIN;Acc:ZDB-GENE-041210-183]	ENSDARG00000045548	44.9811	7.15313	1.73555	4.12154	3.76342e-05	0.00250177	142.334
si:dkey-36i7.3	si:dkey-36i7.3 [Source:ZFIN;Acc:ZDB-GENE-131127-316]	ENSDARG00000103639	50.8513	7.12594	1.69176	4.21213	2.52972e-05	0.0020342	139.676
htr5a	5-hydroxytryptamine (serotonin) receptor 5A [Source:ZFIN;Acc:ZDB-GENE-060531-129]	ENSDARG00000038869	21.9033	6.85768	1.87009	3.66703	0.000245382	0.00869042	115.976
si:dkey-27m7.4	si:dkey-27m7.4 [Source:ZFIN;Acc:ZDB-GENE-090313-297]	ENSDARG00000003146	47.1535	6.81122	1.64	4.15318	3.27883e-05	0.00241684	112.3
BX323793.2	NA	ENSDARG00000104969	14.2298	6.76927	1.8605	3.6384	0.000274334	0.00925486	109.082
htr1ab	5-hydroxytryptamine (serotonin) receptor 1A b [Source:ZFIN;Acc:ZDB-GENE-090409-2]	ENSDARG00000057098	20.7157	6.74612	1.87882	3.59062	0.000329892	0.0104409	107.346
lygl1	lysozyme g-like 1 [Source:ZFIN;Acc:ZDB-GENE-040718-461]	ENSDARG00000056874	53.8	6.69722	1.7513	3.82414	0.000131229	0.00571642	103.768
si:dkey-161l11.68	si:dkey-161l11.68 [Source:ZFIN;Acc:ZDB-GENE-141212-175]	ENSDARG00000104684	19.9241	6.66699	1.88496	3.53693	0.000404802	0.0118155	101.617
ly86	lymphocyte antigen 86 [Source:ZFIN;Acc:ZDB-GENE-150709-1]	ENSDARG00000090649	63.1995	6.65931	1.78094	3.73921	0.0001846	0.00726895	101.077
il12a	interleukin 12a [Source:ZFIN;Acc:ZDB-GENE-060724-1]	ENSDARG00000038878	54.7127	6.6466	1.67342	3.97187	7.13104e-05	0.00374502	100.19
mhc1zfa	major histocompatibility complex class I ZFA [Source:ZFIN;Acc:ZDB-GENE-130206-9]	ENSDARG00000088022	42.2655	6.62823	1.76643	3.75234	0.000175195	0.0069821	98.923
tnfsf13b	tumor necrosis factor (ligand) superfamily, member 13b [Source:ZFIN;Acc:ZDB-GENE-080204-44]	ENSDARG00000012945	19.3963	6.6124	1.88924	3.50003	0.000465199	0.0130488	97.8434
si:dkey-4c15.17	si:dkey-4c15.17 [Source:ZFIN;Acc:ZDB-GENE-050420-285]	ENSDARG00000095449	19.1324	6.58401	1.89142	3.48099	0.00049956	0.0135703	95.9368
apoea	apolipoprotein Ea [Source:ZFIN;Acc:ZDB-GENE-010724-18]	ENSDARG00000102004	19.1324	6.58401	1.89142	3.48099	0.00049956	0.0135703	95.9368
5S_rRNA	5S ribosomal RNA [Source:RFAM;Acc:RF00001]	ENSDARG00000104133	45.9488	6.53785	1.59676	4.09446	4.23161e-05	0.00260192	92.9157
CR762483.1	NA	ENSDARG00000074487	337.423	6.48763	1.17783	5.50811	3.62699e-08	3.05719e-05	89.7367
AL954146.4	NA	ENSDARG00000090741	11.7714	6.38378	1.88538	3.38594	0.000709337	0.0169509	83.5042
il1b	interleukin 1, beta [Source:ZFIN;Acc:ZDB-GENE-040702-2]	ENSDARG00000098700	173.756	6.3496	1.08563	5.8488	4.95138e-09	6.42079e-06	81.5495
or135-1	odorant receptor, family H, subfamily 135, member 1 [Source:ZFIN;Acc:ZDB-GENE-070806-32]	ENSDARG00000053648	16.7573	6.30606	1.91274	3.29687	0.000977676	0.0209958	79.1252
noxo1a	NADPH oxidase organizer 1a [Source:ZFIN;Acc:ZDB-GENE-030131-9700]	ENSDARG00000041294	100.916	6.27686	1.24618	5.03689	4.73156e-07	0.000165387	77.5394
si:ch211-202n12.2	si:ch211-202n12.2 [Source:ZFIN;Acc:ZDB-GENE-121214-12]	ENSDARG00000096665	16.3615	6.25447	1.9166	3.26332	0.00110117	0.0225833	76.3454
fosab	v-fos FBJ murine osteosarcoma viral oncogene homolog Ab [Source:ZFIN;Acc:ZDB-GENE-031222-4]	ENSDARG00000031683	3204.26	6.24831	1.04405	5.98466	2.16839e-09	3.32316e-06	76.02
uox	urate oxidase [Source:ZFIN;Acc:ZDB-GENE-030826-24]	ENSDARG00000007024	81.6993	6.2416	1.55614	4.01097	6.0471e-05	0.00332059	75.6677
aldoca	aldolase C, fructose-bisphosphate, a [Source:ZFIN;Acc:ZDB-GENE-050706-128]	ENSDARG00000057661	37.6975	6.23174	1.72569	3.61116	0.000304829	0.00992745	75.1522
CABZ01033205.2	NA	ENSDARG00000090943	14.9101	6.05185	1.93167	3.13296	0.00173055	0.0305803	66.342
itga6l	integrin, alpha 6, like [Source:ZFIN;Acc:ZDB-GENE-040914-57]	ENSDARG00000056018	43.2674	6.0343	1.823	3.31009	0.000932675	0.0202616	65.5397
si:dkey-113d16.4	si:dkey-113d16.4 [Source:ZFIN;Acc:ZDB-GENE-130603-73]	ENSDARG00000099706	41.8089	5.97326	1.82724	3.26901	0.00107926	0.0222694	62.8248
LRRC4C	leucine rich repeat containing 4C [Source:HGNC Symbol;Acc:HGNC:29317]	ENSDARG00000016739	41.3228	5.95227	1.82871	3.25491	0.00113428	0.0229003	61.9174
bmf2	Bcl2 modifying factor 2 [Source:ZFIN;Acc:ZDB-GENE-041210-319]	ENSDARG00000041414	33.1252	5.81376	1.69739	3.42512	0.00061452	0.0153849	56.2492
si:ch73-288o11.4	si:ch73-288o11.4 [Source:ZFIN;Acc:ZDB-GENE-131121-207]	ENSDARG00000097398	13.4586	5.80044	1.90198	3.04969	0.0022908	0.0363323	55.7322
ftr26	finTRIM family, member 26 [Source:ZFIN;Acc:ZDB-GENE-070912-316]	ENSDARG00000093651	181.865	5.7878	1.7813	3.24919	0.00115732	0.0232818	55.2462
tspan37	tetraspanin 37 [Source:ZFIN;Acc:ZDB-GENE-070912-550]	ENSDARG00000095090	45.0761	5.7613	1.51077	3.81349	0.000137018	0.00591307	54.2405
si:ch211-238g23.1	si:ch211-238g23.1 [Source:ZFIN;Acc:ZDB-GENE-050420-173]	ENSDARG00000055746	36.4613	5.72267	1.84483	3.102	0.00192219	0.0325344	52.8075
p2rx2	purinergic receptor P2X, ligand-gated ion channel, 2 [Source:ZFIN;Acc:ZDB-GENE-030319-2]	ENSDARG00000002300	23.9307	5.65123	1.76112	3.20889	0.00133251	0.0253691	50.2563
BX936303.1	NA	ENSDARG00000092760	42.5417	5.651	1.6607	3.40278	0.000667031	0.0162497	50.248
lect2l	leukocyte cell-derived chemotaxin 2 like [Source:ZFIN;Acc:ZDB-GENE-070127-4]	ENSDARG00000033227	130.434	5.62441	1.17471	4.7879	1.68533e-06	0.000368977	49.3305
si:ch211-147h1.4	si:ch211-147h1.4 [Source:ZFIN;Acc:ZDB-GENE-040724-228]	ENSDARG00000045157	19.3921	5.58913	1.81797	3.07437	0.00210945	0.0345925	48.1389
tubd1	tubulin, delta 1 [Source:ZFIN;Acc:ZDB-GENE-040625-73]	ENSDARG00000058219	67.4505	5.51442	1.27557	4.3231	1.53852e-05	0.00150793	45.7094
csf3b	colony stimulating factor 3 (granulocyte) b [Source:ZFIN;Acc:ZDB-GENE-141212-221]	ENSDARG00000098752	243.015	5.50634	1.30623	4.21544	2.49293e-05	0.00203023	45.4541
si:ch211-153b23.4	si:ch211-153b23.4 [Source:ZFIN;Acc:ZDB-GENE-030131-7332]	ENSDARG00000077169	353.015	5.49783	1.16062	4.73698	2.16923e-06	0.000435344	45.1867
ch25h	cholesterol 25-hydroxylase [Source:ZFIN;Acc:ZDB-GENE-041212-81]	ENSDARG00000045190	42.4499	5.49285	1.48579	3.69693	0.000218225	0.00804572	45.0312
EGR4	early growth response 4 [Source:HGNC Symbol;Acc:HGNC:3241]	ENSDARG00000077799	121.419	5.47049	1.49862	3.65036	0.000261874	0.00906504	44.3385
si:ch211-150o23.4	si:ch211-150o23.4 [Source:ZFIN;Acc:ZDB-GENE-081107-9]	ENSDARG00000097992	16.128	5.46566	1.71071	3.19497	0.00139845	0.0263042	44.1902
si:ch73-44m9.3	si:ch73-44m9.3 [Source:ZFIN;Acc:ZDB-GENE-081104-290]	ENSDARG00000040640	12.1977	5.43914	1.7651	3.08149	0.00205965	0.0341412	43.3854
ms4a17a.2	membrane-spanning 4-domains, subfamily A, member 17a.2 [Source:ZFIN;Acc:ZDB-GENE-070705-367]	ENSDARG00000093546	41.8401	5.40515	1.66851	3.23951	0.00119735	0.0238172	42.3754
prg4b	proteoglycan 4b [Source:ZFIN;Acc:ZDB-GENE-041014-324]	ENSDARG00000028163	21.2848	5.33697	1.60954	3.31583	0.000913716	0.0200227	40.4192
fas	Fas cell surface death receptor [Source:ZFIN;Acc:ZDB-GENE-061019-2]	ENSDARG00000043586	23.7169	5.25856	1.56989	3.34963	0.000809195	0.0184593	38.2812
si:ch211-158d24.4	si:ch211-158d24.4 [Source:ZFIN;Acc:ZDB-GENE-081104-141]	ENSDARG00000093048	66.7909	5.2462	1.62947	3.21958	0.0012838	0.0248192	37.9544
il8l1	NA	ENSDARG00000102299	22.5554	5.24077	1.6055	3.26425	0.00109754	0.0225637	37.812
tnfb	tumor necrosis factor b (TNF superfamily, member 2) [Source:ZFIN;Acc:ZDB-GENE-050601-2]	ENSDARG00000013598	35.3048	5.20846	1.57022	3.31703	0.000909809	0.0199968	36.9745
slc4a10b	solute carrier family 4, sodium bicarbonate transporter, member 10b [Source:ZFIN;Acc:ZDB-GENE-081105-62]	ENSDARG00000060303	33.651	5.19193	1.78596	2.90708	0.0036482	0.0487206	36.5533
fosb	FBJ murine osteosarcoma viral oncogene homolog B [Source:ZFIN;Acc:ZDB-GENE-041114-181]	ENSDARG00000055751	155.098	5.17872	1.02375	5.05856	4.22437e-07	0.000158254	36.22
egr1	early growth response 1 [Source:ZFIN;Acc:ZDB-GENE-980526-320]	ENSDARG00000037421	1234.11	5.14787	0.898522	5.72926	1.00868e-08	1.06277e-05	35.4538
jdp2b	Jun dimerization protein 2b [Source:ZFIN;Acc:ZDB-GENE-040718-197]	ENSDARG00000020133	644.668	5.00795	1.33151	3.7611	0.000169166	0.0068373	32.1769
zgc:193711	zgc:193711 [Source:ZFIN;Acc:ZDB-GENE-081022-34]	ENSDARG00000101901	89.3084	5.00109	1.4807	3.37752	0.000731434	0.0172443	32.0242
FUT9 (2 of 14)	fucosyltransferase 9 (alpha (1,3) fucosyltransferase) [Source:HGNC Symbol;Acc:HGNC:4020]	ENSDARG00000027699	21.7736	4.97498	1.6907	2.94255	0.00325522	0.0451076	31.4499
elovl6l	ELOVL family member 6, elongation of long chain fatty acids like [Source:ZFIN;Acc:ZDB-GENE-031110-3]	ENSDARG00000038639	313.317	4.91472	1.18345	4.15289	3.28306e-05	0.00241684	30.1632
egr3	early growth response 3 [Source:ZFIN;Acc:ZDB-GENE-040718-394]	ENSDARG00000089156	188.74	4.90716	1.11561	4.39863	1.08938e-05	0.00126653	30.0055
CU019646.2	NA	ENSDARG00000091234	377.157	4.87262	1.19823	4.06652	4.77211e-05	0.00281288	29.2958
si:dkey-79d12.5	si:dkey-79d12.5 [Source:ZFIN;Acc:ZDB-GENE-131127-429]	ENSDARG00000040284	53.8341	4.80474	1.15801	4.14912	3.3376e-05	0.00241863	27.9493
MAL (3 of 3)	mal, T-cell differentiation protein [Source:HGNC Symbol;Acc:HGNC:6817]	ENSDARG00000070401	125.537	4.80325	1.25718	3.82066	0.000133096	0.00578283	27.9204
zgc:101562	zgc:101562 [Source:ZFIN;Acc:ZDB-GENE-041010-74]	ENSDARG00000040179	251.82	4.80318	1.49338	3.21631	0.0012985	0.0249603	27.919
fosl1a	FOS-like antigen 1a [Source:ZFIN;Acc:ZDB-GENE-061207-7]	ENSDARG00000015355	491.821	4.79899	1.03022	4.65824	3.18925e-06	0.000571962	27.8381
mmp9	matrix metallopeptidase 9 [Source:ZFIN;Acc:ZDB-GENE-040426-2132]	ENSDARG00000042816	962.555	4.77665	1.03723	4.60521	4.12043e-06	0.000675759	27.4104
klhl13	kelch-like family member 13 [Source:ZFIN;Acc:ZDB-GENE-030131-2671]	ENSDARG00000103786	31.6138	4.72301	1.34871	3.50188	0.000461995	0.0130239	26.41
GCNT4 (2 of 3)	glucosaminyl (N-acetyl) transferase 4, core 2 [Source:HGNC Symbol;Acc:HGNC:17973]	ENSDARG00000044755	119.269	4.6806	1.21777	3.8436	0.000121244	0.00538574	25.645
zgc:111983	zgc:111983 [Source:ZFIN;Acc:ZDB-GENE-050417-335]	ENSDARG00000006588	518.491	4.67799	1.02784	4.55127	5.33227e-06	0.000802602	25.5986
si:dkey-7c18.24	si:dkey-7c18.24 [Source:ZFIN;Acc:ZDB-GENE-041014-63]	ENSDARG00000041433	126.548	4.62934	1.41179	3.27906	0.00104154	0.0217038	24.7497
mucms1	mucin, multiple PTS and SEA group, member 1 [Source:ZFIN;Acc:ZDB-GENE-061009-17]	ENSDARG00000069566	26.942	4.61417	1.31131	3.51876	0.000433575	0.0124731	24.4908
wbscr27	Williams Beuren syndrome chromosome region 27 [Source:ZFIN;Acc:ZDB-GENE-060421-5918]	ENSDARG00000069507	85.9617	4.5562	1.49823	3.04106	0.00235746	0.0370038	23.5262
cxadr	coxsackie virus and adenovirus receptor [Source:ZFIN;Acc:ZDB-GENE-020814-2]	ENSDARG00000043658	115.656	4.53552	1.06165	4.27213	1.93616e-05	0.0018033	23.1914
si:dkey-239b22.1	si:dkey-239b22.1 [Source:ZFIN;Acc:ZDB-GENE-131119-12]	ENSDARG00000031588	76.156	4.41188	1.38226	3.1918	0.00141391	0.0264548	21.2867
msmo1	methylsterol monooxygenase 1 [Source:ZFIN;Acc:ZDB-GENE-040426-2670]	ENSDARG00000055876	120.106	4.40992	1.28831	3.42302	0.000619291	0.015411	21.2578
cxcl18b	chemokine (C-X-C motif) ligand 18b [Source:ZFIN;Acc:ZDB-GENE-090313-165]	ENSDARG00000075045	250.841	4.40586	1.30213	3.38358	0.000715461	0.0169877	21.198
C5H8orf4 (2 of 2)	chromosome 8 open reading frame 4 [Source:HGNC Symbol;Acc:HGNC:1357]	ENSDARG00000079497	4274.54	4.40474	0.956556	4.60479	4.12879e-06	0.000675759	21.1816
hinfp	histone H4 transcription factor [Source:ZFIN;Acc:ZDB-GENE-040426-2764]	ENSDARG00000004851	34.1149	4.39118	1.36348	3.22056	0.00127942	0.0247913	20.9835
si:dkey-56p7.9	si:dkey-56p7.9 [Source:ZFIN;Acc:ZDB-GENE-060503-78]	ENSDARG00000092724	96.0472	4.37644	1.26304	3.46501	0.000530215	0.0140471	20.7701
cish	cytokine inducible SH2-containing protein [Source:ZFIN;Acc:ZDB-GENE-050907-1]	ENSDARG00000060316	763.134	4.37526	0.951794	4.59685	4.28928e-06	0.000682158	20.7531
si:dkeyp-73b11.8	si:dkeyp-73b11.8 [Source:ZFIN;Acc:ZDB-GENE-131120-176]	ENSDARG00000090185	44.2681	4.34919	1.49091	2.91714	0.00353253	0.0476411	20.3815
cebpb	CCAAT/enhancer binding protein (C/EBP), beta [Source:ZFIN;Acc:ZDB-GENE-020111-3]	ENSDARG00000042725	8445.63	4.3288	0.952353	4.54537	5.48386e-06	0.000810938	20.0955
si:dkey-14d8.2	si:dkey-14d8.2 [Source:ZFIN;Acc:ZDB-GENE-041210-110]	ENSDARG00000014395	98.6789	4.30216	1.37848	3.12095	0.00180266	0.0312405	19.7279
rab25a	RAB25, member RAS oncogene family a [Source:ZFIN;Acc:ZDB-GENE-041212-69]	ENSDARG00000058800	787.731	4.29532	1.00583	4.27041	1.95115e-05	0.00180728	19.6345
elf3	E74-like factor 3 (ets domain transcription factor, epithelial-specific ) [Source:ZFIN;Acc:ZDB-GENE-030131-8760]	ENSDARG00000077982	724.491	4.25155	1.05504	4.02974	5.5839e-05	0.00313778	19.0478
atg4db	autophagy related 4D, cysteine peptidase b [Source:ZFIN;Acc:ZDB-GENE-131025-1]	ENSDARG00000088145	71.5987	4.22591	1.44559	2.92332	0.0034632	0.0469211	18.7122
epdl1	ependymin-like 1 [Source:ZFIN;Acc:ZDB-GENE-090710-3]	ENSDARG00000076386	472.682	4.22312	1.00564	4.19943	2.67591e-05	0.00211786	18.6761
f3b	coagulation factor IIIb [Source:ZFIN;Acc:ZDB-GENE-050417-234]	ENSDARG00000005673	143.566	4.20896	1.17161	3.59247	0.000327554	0.0104187	18.4937
optn	optineurin [Source:ZFIN;Acc:ZDB-GENE-030131-8103]	ENSDARG00000002663	257.241	4.18431	1.16125	3.60329	0.00031422	0.010109	18.1804
si:ch211-153b23.5	si:ch211-153b23.5 [Source:ZFIN;Acc:ZDB-GENE-030131-9744]	ENSDARG00000058206	2659.71	4.17592	1.1749	3.55428	0.000379013	0.0113287	18.075
si:ch73-329n5.6	si:ch73-329n5.6 [Source:ZFIN;Acc:ZDB-GENE-131121-171]	ENSDARG00000103634	290.332	4.16935	0.980439	4.25254	2.11364e-05	0.00187522	17.9928
npffl	neuropeptide FF-amide peptide precursor like [Source:ZFIN;Acc:ZDB-GENE-030806-1]	ENSDARG00000045016	79.899	4.16412	1.19809	3.47563	0.000509655	0.0137823	17.9278
gna14	guanine nucleotide binding protein (G protein), alpha 14 [Source:ZFIN;Acc:ZDB-GENE-040808-7]	ENSDARG00000035178	242.297	4.1311	0.945576	4.36887	1.24893e-05	0.00136301	17.522
RNF14 (3 of 5)	ring finger protein 14 [Source:HGNC Symbol;Acc:HGNC:10058]	ENSDARG00000078683	68.2961	4.11023	1.11169	3.69729	0.000217916	0.00804572	17.2704
lifra	leukemia inhibitory factor receptor alpha a [Source:ZFIN;Acc:ZDB-GENE-050327-16]	ENSDARG00000098857	132.419	4.09637	1.36183	3.008	0.00262975	0.03976	17.1053
ltb4r2b	leukotriene B4 receptor 2b [Source:ZFIN;Acc:ZDB-GENE-070912-658]	ENSDARG00000054170	48.6707	4.09473	1.35227	3.02804	0.00246142	0.0380349	17.0859
ACBD3 (1 of 2)	acyl-CoA binding domain containing 3 [Source:HGNC Symbol;Acc:HGNC:15453]	ENSDARG00000024602	338.023	4.08341	0.987661	4.13442	3.55849e-05	0.00244489	16.9523
si:ch211-39i2.2	si:ch211-39i2.2 [Source:ZFIN;Acc:ZDB-GENE-041008-126]	ENSDARG00000104472	428.678	4.06329	0.929485	4.37155	1.2337e-05	0.00136301	16.7175
junba	jun B proto-oncogene a [Source:ZFIN;Acc:ZDB-GENE-040426-2172]	ENSDARG00000074378	971.854	4.0346	0.968479	4.16591	3.10108e-05	0.00235315	16.3884
ptgs2b	prostaglandin-endoperoxide synthase 2b [Source:ZFIN;Acc:ZDB-GENE-041014-323]	ENSDARG00000010276	326.586	4.03374	1.10716	3.64331	0.000269157	0.00918155	16.3786
si:ch73-166c6.1	si:ch73-166c6.1 [Source:ZFIN;Acc:ZDB-GENE-131119-5]	ENSDARG00000096899	73.8191	4.0152	1.31153	3.06146	0.00220259	0.0356005	16.1695
nudt9	nudix (nucleoside diphosphate linked moiety X)-type motif 9 [Source:ZFIN;Acc:ZDB-GENE-040426-2669]	ENSDARG00000087927	326.181	3.9976	1.07732	3.71069	0.000206695	0.0077605	15.9734
si:ch1073-165f9.2	si:ch1073-165f9.2 [Source:ZFIN;Acc:ZDB-GENE-141216-228]	ENSDARG00000073876	73.5878	3.99537	1.27251	3.13976	0.00169084	0.0301632	15.9487
il11a	interleukin 11a [Source:ZFIN;Acc:ZDB-GENE-051019-1]	ENSDARG00000037859	75.4173	3.98637	1.33015	2.99692	0.00272719	0.040653	15.8495
si:dkey-97i18.5	si:dkey-97i18.5 [Source:ZFIN;Acc:ZDB-GENE-100922-198]	ENSDARG00000090352	484.933	3.94971	1.04322	3.78609	0.000153038	0.00640179	15.4519
ier2	immediate early response 2 [Source:ZFIN;Acc:ZDB-GENE-030131-9126]	ENSDARG00000099195	2390.11	3.9439	0.927612	4.25167	2.12185e-05	0.00187522	15.3897
mst1ra	macrophage stimulating 1 receptor a [Source:ZFIN;Acc:ZDB-GENE-071218-2]	ENSDARG00000060235	194.51	3.90902	1.064	3.67388	0.000238893	0.00853234	15.0222
elovl7b	ELOVL fatty acid elongase 7b [Source:ZFIN;Acc:ZDB-GENE-030131-5485]	ENSDARG00000100185	1468.72	3.88587	0.933653	4.162	3.15466e-05	0.00235315	14.783
zgc:162183	zgc:162183 [Source:ZFIN;Acc:ZDB-GENE-070410-30]	ENSDARG00000074663	53.0615	3.86707	1.1418	3.38682	0.000707069	0.0169315	14.5916
nr4a3	nuclear receptor subfamily 4, group A, member 3 [Source:ZFIN;Acc:ZDB-GENE-070824-4]	ENSDARG00000055854	160.693	3.86675	1.0531	3.67179	0.000240858	0.00856849	14.5884
cx35.4	connexin 35.4 [Source:ZFIN;Acc:ZDB-GENE-050417-174]	ENSDARG00000042866	261.889	3.85905	0.953207	4.04849	5.15486e-05	0.00294578	14.5107
hsh2d	hematopoietic SH2 domain containing [Source:ZFIN;Acc:ZDB-GENE-050410-3]	ENSDARG00000042908	53.0651	3.8484	1.26475	3.04281	0.00234379	0.0368858	14.404
si:ch211-217k17.9	si:ch211-217k17.9 [Source:ZFIN;Acc:ZDB-GENE-061207-21]	ENSDARG00000093494	675.496	3.81295	1.00263	3.80296	0.000142977	0.00610203	14.0544
si:ch73-78o10.1	si:ch73-78o10.1 [Source:ZFIN;Acc:ZDB-GENE-131127-427]	ENSDARG00000089511	675.74	3.79283	0.995555	3.80977	0.000139097	0.00596666	13.8598
b4galt4	UDP-Gal:betaGlcNAc beta 1,4- galactosyltransferase, polypeptide 4 [Source:ZFIN;Acc:ZDB-GENE-041114-103]	ENSDARG00000104042	145.423	3.78977	1.2491	3.034	0.00241331	0.0377233	13.8303
grk5	G protein-coupled receptor kinase 5 [Source:ZFIN;Acc:ZDB-GENE-091204-274]	ENSDARG00000032801	248.207	3.75451	1.098	3.4194	0.000627594	0.0154683	13.4965
ankrd22	ankyrin repeat domain 22 [Source:ZFIN;Acc:ZDB-GENE-040426-1120]	ENSDARG00000002298	844.148	3.74758	1.07499	3.48614	0.000490036	0.0134292	13.4318
nocta	nocturnin a [Source:ZFIN;Acc:ZDB-GENE-050208-306]	ENSDARG00000077726	428.631	3.74628	0.934599	4.00843	6.1123e-05	0.00332745	13.4197
tmem176l.4	transmembrane protein 176l.4 [Source:ZFIN;Acc:ZDB-GENE-030131-3532]	ENSDARG00000074390	1022.63	3.74599	1.22388	3.06075	0.00220782	0.0356365	13.417
sik1	salt-inducible kinase 1 [Source:ZFIN;Acc:ZDB-GENE-030131-9446]	ENSDARG00000058606	1215.65	3.71485	0.906406	4.09844	4.15946e-05	0.00260192	13.1305
crfb12	cytokine receptor family member B12 [Source:ZFIN;Acc:ZDB-GENE-060421-4184]	ENSDARG00000052413	203.868	3.7044	1.0797	3.43095	0.000601468	0.0151563	13.0358
slco2a1	solute carrier organic anion transporter family, member 2A1 [Source:ZFIN;Acc:ZDB-GENE-060606-3]	ENSDARG00000061896	283.889	3.70321	1.19059	3.11039	0.00186838	0.0319121	13.0249
gbp4	guanylate binding protein 4 [Source:ZFIN;Acc:ZDB-GENE-060531-46]	ENSDARG00000068857	250.746	3.70076	1.27619	2.89985	0.00373338	0.0493626	13.0029
ptgis	prostaglandin I2 (prostacyclin) synthase [Source:ZFIN;Acc:ZDB-GENE-070116-1]	ENSDARG00000060094	102.744	3.68741	1.19039	3.09765	0.00195065	0.0328998	12.8831
ZNHIT6	zinc finger, HIT-type containing 6 [Source:HGNC Symbol;Acc:HGNC:26089]	ENSDARG00000095817	139.147	3.68117	1.18301	3.11169	0.00186018	0.0319012	12.8275
inpp5f	inositol polyphosphate-5-phosphatase F [Source:ZFIN;Acc:ZDB-GENE-041111-194]	ENSDARG00000061437	49.1761	3.66183	1.2442	2.94311	0.00324932	0.045084	12.6567
slc27a4	solute carrier family 27 (fatty acid transporter), member 4 [Source:ZFIN;Acc:ZDB-GENE-050417-248]	ENSDARG00000017047	73.7747	3.65974	1.22564	2.98599	0.0028266	0.0414716	12.6384
hbegfa	heparin-binding EGF-like growth factor a [Source:ZFIN;Acc:ZDB-GENE-080204-119]	ENSDARG00000075121	1828.07	3.64048	0.878466	4.14414	3.41099e-05	0.00244489	12.4708
crema	cAMP responsive element modulator a [Source:ZFIN;Acc:ZDB-GENE-030131-7031]	ENSDARG00000023217	129.908	3.61051	1.09976	3.28301	0.00102706	0.0215461	12.2144
foxred2	FAD-dependent oxidoreductase domain containing 2 [Source:ZFIN;Acc:ZDB-GENE-060929-1026]	ENSDARG00000061354	238.538	3.60069	1.21999	2.95142	0.00316315	0.0443261	12.1315
gadd45ba	growth arrest and DNA-damage-inducible, beta a [Source:ZFIN;Acc:ZDB-GENE-040426-1971]	ENSDARG00000027744	1897.23	3.58337	1.00669	3.55957	0.000371457	0.0112148	11.9868
sh3bp5la	SH3-binding domain protein 5-like, a [Source:ZFIN;Acc:ZDB-GENE-040426-2187]	ENSDARG00000019160	388.073	3.56174	0.959277	3.71294	0.000204866	0.00772623	11.8084
CT826376.2	NA	ENSDARG00000104795	455.802	3.5541	1.18712	2.99388	0.00275452	0.0409485	11.746
ets2	v-ets avian erythroblastosis virus E26 oncogene homolog 2 [Source:ZFIN;Acc:ZDB-GENE-050522-552]	ENSDARG00000103980	1326.33	3.55283	0.962384	3.6917	0.000222764	0.00814612	11.7357
snx29	sorting nexin 29 [Source:ZFIN;Acc:ZDB-GENE-121105-13]	ENSDARG00000077317	156.26	3.54633	1.17281	3.02378	0.00249634	0.0384322	11.6829
zgc:113333	zgc:113333 [Source:ZFIN;Acc:ZDB-GENE-050320-57]	ENSDARG00000038242	254.645	3.54537	1.09875	3.22674	0.00125209	0.0244585	11.6751
swap70b	SWAP switching B-cell complex 70b subunit 70b [Source:ZFIN;Acc:ZDB-GENE-030131-3587]	ENSDARG00000057286	239.706	3.54328	0.957482	3.70062	0.00021507	0.00802136	11.6582
foxq1a	forkhead box Q1a [Source:ZFIN;Acc:ZDB-GENE-070424-74]	ENSDARG00000030896	1155.85	3.53882	0.957423	3.69619	0.000218855	0.00804572	11.6223
zgc:110333	zgc:110333 [Source:ZFIN;Acc:ZDB-GENE-050417-331]	ENSDARG00000040628	1538.84	3.52961	1.11333	3.17033	0.00152265	0.0279312	11.5483
ovol1	ovo-like zinc finger 1 [Source:ZFIN;Acc:ZDB-GENE-031010-37]	ENSDARG00000076472	344.342	3.52385	1.04883	3.35978	0.000780049	0.0180683	11.5023
nek2	NIMA-related kinase 2 [Source:ZFIN;Acc:ZDB-GENE-040426-752]	ENSDARG00000005619	85.0405	3.51159	1.03993	3.37677	0.000733429	0.0172443	11.405
epgn	epithelial mitogen homolog (mouse) [Source:ZFIN;Acc:ZDB-GENE-100426-1]	ENSDARG00000104992	224.515	3.50516	1.07129	3.27191	0.00106825	0.0221114	11.3543
si:ch211-218g23.6	si:ch211-218g23.6 [Source:ZFIN;Acc:ZDB-GENE-141216-449]	ENSDARG00000103556	134.322	3.45364	1.01689	3.39627	0.000683111	0.0165532	10.956
si:ch211-264f5.6	si:ch211-264f5.6 [Source:ZFIN;Acc:ZDB-GENE-081104-208]	ENSDARG00000079372	276.263	3.43458	1.11145	3.09018	0.00200032	0.0333545	10.8121
btg2	B-cell translocation gene 2 [Source:ZFIN;Acc:ZDB-GENE-000210-15]	ENSDARG00000020298	1471.24	3.42663	0.883954	3.87648	0.00010598	0.00488146	10.7527
blvrb	biliverdin reductase B [Source:ZFIN;Acc:ZDB-GENE-030131-1516]	ENSDARG00000096829	286.087	3.42393	0.99637	3.43641	0.000589482	0.0149211	10.7326
zgc:100868	zgc:100868 [Source:ZFIN;Acc:ZDB-GENE-040801-33]	ENSDARG00000004748	1289.84	3.40086	1.08328	3.13942	0.00169282	0.0301665	10.5623
tgm1	transglutaminase 1, K polypeptide [Source:ZFIN;Acc:ZDB-GENE-030131-9032]	ENSDARG00000017799	142.289	3.37444	1.03953	3.24614	0.00116982	0.0234492	10.3707
irf6	interferon regulatory factor 6 [Source:ZFIN;Acc:ZDB-GENE-040426-1137]	ENSDARG00000101986	640.605	3.36929	0.924476	3.64454	0.000267874	0.00918155	10.3337
GPR152	G protein-coupled receptor 152 [Source:HGNC Symbol;Acc:HGNC:23622]	ENSDARG00000058991	202.405	3.35562	1.03004	3.25775	0.00112298	0.0228087	10.2363
s100w	S100 calcium binding protein W [Source:ZFIN;Acc:ZDB-GENE-080407-2]	ENSDARG00000101181	1263.1	3.34423	1.04698	3.19417	0.00140231	0.0263042	10.1558
wu:fb15h11	wu:fb15h11 [Source:ZFIN;Acc:ZDB-GENE-030131-8582]	ENSDARG00000077673	88.6352	3.34347	1.03306	3.23647	0.00121016	0.0239486	10.1504
PLEKHS1 (1 of 3)	pleckstrin homology domain containing, family S member 1 [Source:HGNC Symbol;Acc:HGNC:26285]	ENSDARG00000070041	175.839	3.33676	1.06904	3.12127	0.00180071	0.0312405	10.1033
si:dkey-247k7.2	si:dkey-247k7.2 [Source:ZFIN;Acc:ZDB-GENE-031118-45]	ENSDARG00000103199	550.39	3.32703	1.01345	3.28286	0.00102759	0.0215461	10.0354
gcnt4a	glucosaminyl (N-acetyl) transferase 4, core 2, a [Source:ZFIN;Acc:ZDB-GENE-030131-3231]	ENSDARG00000035198	381.058	3.31989	1.07242	3.0957	0.00196348	0.0330013	9.98588
MGAT4D	MGAT4 family, member D [Source:HGNC Symbol;Acc:HGNC:43619]	ENSDARG00000099923	771.775	3.30605	0.951279	3.47537	0.000510152	0.0137823	9.89052
si:dkey-73p2.3	si:dkey-73p2.3 [Source:ZFIN;Acc:ZDB-GENE-131126-12]	ENSDARG00000095076	487.869	3.26961	0.971459	3.36566	0.000763599	0.01778	9.64382
dnajb6b	DnaJ (Hsp40) homolog, subfamily B, member 6b [Source:ZFIN;Acc:ZDB-GENE-040426-1122]	ENSDARG00000020953	239.903	3.26404	1.03659	3.14884	0.00163919	0.0295206	9.60672
si:dkey-221j11.3	si:dkey-221j11.3 [Source:ZFIN;Acc:ZDB-GENE-090313-247]	ENSDARG00000093304	809.117	3.25835	0.982038	3.31795	0.000906807	0.0199569	9.5689
atrn	attractin [Source:ZFIN;Acc:ZDB-GENE-090312-21]	ENSDARG00000062164	463.869	3.25645	0.993532	3.27765	0.00104674	0.0217851	9.5563
si:rp71-77l1.1	si:rp71-77l1.1 [Source:ZFIN;Acc:ZDB-GENE-131121-141]	ENSDARG00000097746	327.974	3.19186	1.06799	2.98867	0.00280197	0.0412539	9.1379
sec23b	Sec23 homolog B (S. cerevisiae) [Source:ZFIN;Acc:ZDB-GENE-030131-5479]	ENSDARG00000019360	819.331	3.1723	0.909089	3.48954	0.000483849	0.0133717	9.01485
igfbp1a	insulin-like growth factor binding protein 1a [Source:ZFIN;Acc:ZDB-GENE-021231-1]	ENSDARG00000099351	1890.31	3.17184	0.926266	3.42433	0.000616314	0.0153849	9.01196
tax1bp1a	Tax1 (human T-cell leukemia virus type I) binding protein 1a [Source:ZFIN;Acc:ZDB-GENE-060503-587]	ENSDARG00000098288	262.683	3.1558	1.03785	3.04071	0.00236021	0.0370124	8.91233
epg5	ectopic P-granules autophagy protein 5 homolog (C. elegans) [Source:ZFIN;Acc:ZDB-GENE-070705-307]	ENSDARG00000059846	125.2	3.12721	1.0227	3.0578	0.00222965	0.0358271	8.73744
ppt1	palmitoyl-protein thioesterase 1 (ceroid-lipofuscinosis, neuronal 1, infantile) [Source:ZFIN;Acc:ZDB-GENE-040426-2653]	ENSDARG00000039980	404.69	3.1212	1.00133	3.11705	0.00182669	0.0314549	8.70111
mgst1.2	microsomal glutathione S-transferase 1.2 [Source:ZFIN;Acc:ZDB-GENE-040704-59]	ENSDARG00000022165	3070.4	3.11029	1.04729	2.96986	0.00297934	0.0427816	8.63558
si:dkey-7a20.9	si:dkey-7a20.9 [Source:ZFIN;Acc:ZDB-GENE-090313-340]	ENSDARG00000092950	71.9172	3.10287	1.05221	2.94892	0.0031889	0.044502	8.59128
sp8a	sp8 transcription factor a [Source:ZFIN;Acc:ZDB-GENE-030131-9849]	ENSDARG00000011870	410.804	3.07546	0.935109	3.28888	0.00100586	0.0213561	8.4296
txnipa	thioredoxin interacting protein a [Source:ZFIN;Acc:ZDB-GENE-030804-10]	ENSDARG00000036107	2508.23	3.05945	0.918384	3.33134	0.000864286	0.0192982	8.33654
cst14b.1	cystatin 14b, tandem duplicate 1 [Source:ZFIN;Acc:ZDB-GENE-061013-189]	ENSDARG00000045980	4113.74	3.03961	0.98131	3.0975	0.00195158	0.0328998	8.22268
tuft1a	tuftelin 1a [Source:ZFIN;Acc:ZDB-GENE-061103-184]	ENSDARG00000061242	267.573	3.03219	1.02337	2.96293	0.00304727	0.0432562	8.18049
rhbdl2	rhomboid, veinlet-like 2 (Drosophila) [Source:ZFIN;Acc:ZDB-GENE-040426-732]	ENSDARG00000069833	237.153	3.02103	1.03299	2.92454	0.00344967	0.046861	8.11749
plekhg7	pleckstrin homology domain containing, family G (with RhoGef domain) member 7 [Source:ZFIN;Acc:ZDB-GENE-070410-15]	ENSDARG00000062855	247.7	3.01923	0.981951	3.07472	0.00210697	0.0345855	8.10733
junbb	jun B proto-oncogene b [Source:ZFIN;Acc:ZDB-GENE-040426-2666]	ENSDARG00000104773	2490.22	3.01308	0.930152	3.23934	0.00119807	0.0238172	8.07286
golph3l	golgi phosphoprotein 3-like [Source:ZFIN;Acc:ZDB-GENE-051113-168]	ENSDARG00000036943	187.888	2.91902	0.962235	3.03358	0.00241672	0.0377233	7.5633
gsto2	glutathione S-transferase omega 2 [Source:ZFIN;Acc:ZDB-GENE-041114-67]	ENSDARG00000033285	532.531	2.9093	1.00099	2.90642	0.00365592	0.0487206	7.51253
apeh	acylaminoacyl-peptide hydrolase [Source:ZFIN;Acc:ZDB-GENE-030131-9870]	ENSDARG00000008703	294.651	2.88823	0.937473	3.08086	0.00206401	0.0341755	7.4036
spag1a	sperm associated antigen 1a [Source:ZFIN;Acc:ZDB-GENE-030131-9443]	ENSDARG00000004017	186.959	2.86974	0.959175	2.99188	0.00277261	0.0410102	7.30934
cishb	cytokine inducible SH2-containing protein b [Source:ZFIN;Acc:ZDB-GENE-080204-120]	ENSDARG00000016773	162.217	2.86541	0.974697	2.93979	0.00328432	0.0453457	7.28741
caspb	caspase b [Source:ZFIN;Acc:ZDB-GENE-020812-1]	ENSDARG00000052039	3180.6	2.84909	0.982442	2.90001	0.00373154	0.0493626	7.20544
phlda2	pleckstrin homology-like domain, family A, member 2 [Source:ZFIN;Acc:ZDB-GENE-050522-73]	ENSDARG00000042874	4315.54	2.79716	0.943333	2.96519	0.00302495	0.0431792	6.95072
ostf1	osteoclast stimulating factor 1 [Source:ZFIN;Acc:ZDB-GENE-040625-157]	ENSDARG00000091555	623.994	2.78166	0.909786	3.05749	0.00223201	0.0358271	6.87642
atp10b	ATPase, class V, type 10B [Source:ZFIN;Acc:ZDB-GENE-130530-796]	ENSDARG00000076230	261.809	2.77862	0.932886	2.97852	0.00289641	0.0419302	6.86196
fosl2	fos-like antigen 2 [Source:ZFIN;Acc:ZDB-GENE-070209-164]	ENSDARG00000040623	800.368	2.76102	0.922412	2.99326	0.0027601	0.0409953	6.77878
polr1a	polymerase (RNA) I polypeptide A [Source:ZFIN;Acc:ZDB-GENE-030131-5286]	ENSDARG00000098375	339.671	2.7446	0.910187	3.01543	0.00256615	0.0389659	6.70206

## Sheet: DE_TB+_vs_TB-_downregulated
gene name	gene description	ENSEMBL ID	baseMean	log2FoldChange	lfcSE	stat	pvalue	padj	Fold downregulation
vmhc	ventricular myosin heavy chain [Source:ZFIN;Acc:ZDB-GENE-991123-5]	ENSDARG00000079564	758.654	-10.5396	1.43623	-7.33837	2.16e-13	1.21e-09	1488.45
trim101	tripartite motif containing 101 [Source:ZFIN;Acc:ZDB-GENE-040801-100]	ENSDARG00000018264	246.794	-9.11063	1.62926	-5.59188	2.25e-08	2.23e-05	552.805
capn3b	calpain 3b [Source:ZFIN;Acc:ZDB-GENE-041001-149]	ENSDARG00000043035	281.091	-8.86881	1.6927	-5.23944	1.61e-07	8.23e-05	467.496
zgc:174895	zgc:174895 [Source:ZFIN;Acc:ZDB-GENE-070928-41]	ENSDARG00000079416	129.568	-8.78416	1.60077	-5.48746	4.08e-08	3.27e-05	440.854
frem1b	Fras1 related extracellular matrix 1b [Source:ZFIN;Acc:ZDB-GENE-050208-783]	ENSDARG00000062402	158.38	-8.68278	1.43811	-6.03764	1.56e-09	3.01e-06	410.938
tbx15	T-box 15 [Source:ZFIN;Acc:ZDB-GENE-020529-1]	ENSDARG00000002582	119.404	-8.6671	1.61231	-5.37557	7.63e-08	5.36e-05	406.497
cyp1d1	cytochrome P450, family 1, subfamily D, polypeptide 1 [Source:ZFIN;Acc:ZDB-GENE-041114-179]	ENSDARG00000035569	120.438	-8.60925	1.62677	-5.29225	1.21e-07	7.03e-05	390.52
si:ch211-152c2.3	si:ch211-152c2.3 [Source:ZFIN;Acc:ZDB-GENE-030131-9914]	ENSDARG00000045898	978.673	-8.60591	1.11418	-7.72396	1.13e-14	1.9e-10	389.616
podxl	podocalyxin-like [Source:ZFIN;Acc:ZDB-GENE-030131-2805]	ENSDARG00000031228	113.248	-8.58409	1.61364	-5.31972	1.04e-07	6.74e-05	383.768
vwa1	von Willebrand factor A domain containing 1 [Source:ZFIN;Acc:ZDB-GENE-030131-5921]	ENSDARG00000075468	291.48	-8.54965	1.25561	-6.80913	9.82e-12	4.14e-08	374.714
egfl7	EGF-like-domain, multiple 7 [Source:ZFIN;Acc:ZDB-GENE-040429-2]	ENSDARG00000100657	98.7082	-8.51925	1.61214	-5.28444	1.26e-07	7.09e-05	366.902
pter	phosphotriesterase related [Source:ZFIN;Acc:ZDB-GENE-060825-190]	ENSDARG00000063375	103.175	-8.50519	1.61927	-5.25248	1.5e-07	8.16e-05	363.344
MYL2 (2 of 2)	myosin, light chain 2, regulatory, cardiac, slow [Source:HGNC Symbol;Acc:HGNC:7583]	ENSDARG00000104722	82.1727	-8.27099	1.63081	-5.07171	3.94e-07	0.000151055	308.899
apof	apolipoprotein F [Source:ZFIN;Acc:ZDB-GENE-031204-36]	ENSDARG00000090980	85.6709	-8.18866	1.64072	-4.99091	6.01e-07	0.000181855	291.764
zgc:77938	zgc:77938 [Source:ZFIN;Acc:ZDB-GENE-040426-1910]	ENSDARG00000088366	77.8637	-8.17922	1.63824	-4.99268	5.95e-07	0.000181855	289.861
ANPEP (1 of 5)	alanyl (membrane) aminopeptidase [Source:HGNC Symbol;Acc:HGNC:500]	ENSDARG00000036809	79.6204	-8.1731	1.62414	-5.03227	4.85e-07	0.000165387	288.634
twist2	twist2 [Source:ZFIN;Acc:ZDB-GENE-980526-235]	ENSDARG00000078266	165.839	-8.07783	1.33887	-6.03332	1.61e-09	3.01e-06	270.189
znf106b	zinc finger protein 106b [Source:ZFIN;Acc:ZDB-GENE-091118-24]	ENSDARG00000091947	69.4023	-8.02037	1.6492	-4.86317	1.16e-06	0.000286386	259.64
si:ch1073-181h11.5	si:ch1073-181h11.5 [Source:ZFIN;Acc:ZDB-GENE-091204-405]	ENSDARG00000104718	69.3889	-7.96834	1.65477	-4.81537	1.47e-06	0.000332912	250.444
scarf1	scavenger receptor class F, member 1 [Source:ZFIN;Acc:ZDB-GENE-030131-8778]	ENSDARG00000077285	80.7291	-7.96452	1.6663	-4.77976	1.76e-06	0.000374518	249.782
pax1b	paired box 1b [Source:ZFIN;Acc:ZDB-GENE-060503-372]	ENSDARG00000073814	114.588	-7.92387	1.54045	-5.14385	2.69e-07	0.000110672	242.841
si:ch73-383l1.1	si:ch73-383l1.1 [Source:ZFIN;Acc:ZDB-GENE-121214-64]	ENSDARG00000090408	61.1307	-7.84261	1.66933	-4.69805	2.63e-06	0.000503176	229.541
notum2	notum pectinacetylesterase 2 [Source:ZFIN;Acc:ZDB-GENE-120215-77]	ENSDARG00000088411	149.031	-7.83592	1.40956	-5.55911	2.71e-08	2.54e-05	228.479
crispld1b	cysteine-rich secretory protein LCCL domain containing 1b [Source:ZFIN;Acc:ZDB-GENE-040426-1204]	ENSDARG00000013293	62.2621	-7.77586	1.68597	-4.61211	3.99e-06	0.000665313	219.164
MYH7 (3 of 7)	myosin, heavy chain 7, cardiac muscle, beta [Source:HGNC Symbol;Acc:HGNC:7577]	ENSDARG00000098747	145.461	-7.77544	1.40166	-5.54731	2.9e-08	2.57e-05	219.1
zgc:172270	zgc:172270 [Source:ZFIN;Acc:ZDB-GENE-080204-67]	ENSDARG00000003632	58.9638	-7.75518	1.67048	-4.6425	3.44e-06	0.000598239	216.044
musk	muscle, skeletal, receptor tyrosine kinase [Source:ZFIN;Acc:ZDB-GENE-030131-6458]	ENSDARG00000098764	54.0047	-7.73708	1.66878	-4.63637	3.55e-06	0.000603792	213.351
lama2	laminin, alpha 2 [Source:ZFIN;Acc:ZDB-GENE-060119-1]	ENSDARG00000099390	51.565	-7.6863	1.67205	-4.59694	4.29e-06	0.000682158	205.972
igdcc4	immunoglobulin superfamily, DCC subclass, member 4 [Source:ZFIN;Acc:ZDB-GENE-080327-32]	ENSDARG00000076919	50.9074	-7.61874	1.67962	-4.53599	5.73e-06	0.000826085	196.549
phkg1b	phosphorylase kinase, gamma 1b (muscle) [Source:ZFIN;Acc:ZDB-GENE-050522-52]	ENSDARG00000069498	50.5588	-7.61766	1.68295	-4.52636	6e-06	0.000857293	196.401
rufy2	RUN and FYVE domain containing 2 [Source:ZFIN;Acc:ZDB-GENE-070424-66]	ENSDARG00000062019	53.4345	-7.60422	1.68342	-4.51712	6.27e-06	0.000873354	194.581
cd248b	CD248 molecule, endosialin b [Source:ZFIN;Acc:ZDB-GENE-050309-46]	ENSDARG00000077938	64.8217	-7.5959	1.71309	-4.43405	9.25e-06	0.00114634	193.461
aqp8a.1	aquaporin 8a, tandem duplicate 1 [Source:ZFIN;Acc:ZDB-GENE-040912-106]	ENSDARG00000045141	741.265	-7.5929	1.02335	-7.41969	1.17e-13	9.9e-10	193.06
si:ch73-141f14.1	si:ch73-141f14.1 [Source:ZFIN;Acc:ZDB-GENE-131127-336]	ENSDARG00000104384	50.6335	-7.58525	1.66202	-4.56389	5.02e-06	0.00077663	192.038
ift80	intraflagellar transport 80 homolog (Chlamydomonas) [Source:ZFIN;Acc:ZDB-GENE-041212-50]	ENSDARG00000038879	76.1352	-7.56772	1.45288	-5.20877	1.9e-07	9.26e-05	189.719
slc29a1a	solute carrier family 29 (equilibrative nucleoside transporter), member 1a [Source:ZFIN;Acc:ZDB-GENE-050913-138]	ENSDARG00000101289	56.7771	-7.56765	1.68681	-4.48637	7.24e-06	0.000969279	189.709
lipt1	lipoyltransferase 1 [Source:ZFIN;Acc:ZDB-GENE-060929-112]	ENSDARG00000025233	47.1001	-7.55311	1.68335	-4.48696	7.22e-06	0.000969279	187.807
fbxl22	F-box and leucine-rich repeat protein 22 [Source:ZFIN;Acc:ZDB-GENE-050227-1]	ENSDARG00000096995	93.4266	-7.54517	1.7729	-4.25583	2.08e-05	0.0018676	186.777
carm1l	coactivator-associated arginine methyltransferase 1, like [Source:ZFIN;Acc:ZDB-GENE-090312-219]	ENSDARG00000091531	57.2958	-7.53198	1.71757	-4.38525	1.16e-05	0.00133768	185.076
p2rx5	purinergic receptor P2X, ligand-gated ion channel, 5 [Source:ZFIN;Acc:ZDB-GENE-030319-5]	ENSDARG00000004455	88.7718	-7.51638	1.77448	-4.23582	2.28e-05	0.00190886	183.086
tmprss4b	transmembrane protease, serine 4b [Source:ZFIN;Acc:ZDB-GENE-030131-5862]	ENSDARG00000012860	47.3118	-7.49872	1.69687	-4.41915	9.91e-06	0.00118189	180.858
cntnap5a	contactin associated protein-like 5a [Source:ZFIN;Acc:ZDB-GENE-081105-126]	ENSDARG00000073920	56.6599	-7.48255	1.66414	-4.49634	6.91e-06	0.000939856	178.842
figf	c-fos induced growth factor [Source:ZFIN;Acc:ZDB-GENE-070810-6]	ENSDARG00000056624	46.722	-7.45126	1.6999	-4.38334	1.17e-05	0.00134032	175.005
si:ch211-229n1.3	si:ch211-229n1.3 [Source:ZFIN;Acc:ZDB-GENE-050506-73]	ENSDARG00000060439	45.9386	-7.4252	1.69855	-4.37149	1.23e-05	0.00136301	171.873
slc8a3	solute carrier family 8 (sodium/calcium exchanger), member 3 [Source:ZFIN;Acc:ZDB-GENE-050810-1]	ENSDARG00000004931	76.5832	-7.41855	1.42626	-5.2014	1.98e-07	9.26e-05	171.083
adcy5	adenylate cyclase 5 [Source:ZFIN;Acc:ZDB-GENE-081104-470]	ENSDARG00000091342	46.9655	-7.4163	1.71108	-4.33429	1.46e-05	0.00148506	170.816
mmrn2a	multimerin 2a [Source:ZFIN;Acc:ZDB-GENE-080424-3]	ENSDARG00000076135	48.7247	-7.41616	1.70932	-4.33866	1.43e-05	0.00146686	170.799
ppp2ca	protein phosphatase 2, catalytic subunit, alpha isozyme [Source:ZFIN;Acc:ZDB-GENE-050417-441]	ENSDARG00000030224	50.3474	-7.40431	1.71734	-4.31149	1.62e-05	0.00156209	169.402
zwi	zwilling [Source:ZFIN;Acc:ZDB-GENE-030131-8155]	ENSDARG00000101826	47.1798	-7.40287	1.71588	-4.31434	1.6e-05	0.00155096	169.234
ctgfb	connective tissue growth factor b [Source:ZFIN;Acc:ZDB-GENE-070705-82]	ENSDARG00000104292	97.4516	-7.40118	1.43433	-5.16001	2.47e-07	0.000104678	169.035
pax1a	paired box 1a [Source:ZFIN;Acc:ZDB-GENE-070112-182]	ENSDARG00000008203	126.655	-7.3775	1.28595	-5.737	9.64e-09	1.06e-05	166.284
nav1b	neuron navigator 1b [Source:ZFIN;Acc:ZDB-GENE-120215-84]	ENSDARG00000058771	134.071	-7.36853	1.35757	-5.42773	5.71e-08	4.18e-05	165.252
shank3b	SH3 and multiple ankyrin repeat domains 3b [Source:ZFIN;Acc:ZDB-GENE-041210-74]	ENSDARG00000063054	40.458	-7.36199	1.69916	-4.33272	1.47e-05	0.00148669	164.506
rdh14b	retinol dehydrogenase 14b (all-trans/9-cis/11-cis) [Source:ZFIN;Acc:ZDB-GENE-030131-6605]	ENSDARG00000002467	46.9431	-7.29176	1.7162	-4.24879	2.15e-05	0.00188715	156.689
ttll12	tubulin tyrosine ligase-like family, member 12 [Source:ZFIN;Acc:ZDB-GENE-040426-697]	ENSDARG00000103537	46.362	-7.29139	1.71506	-4.25138	2.12e-05	0.00187522	156.648
zfat	zinc finger and AT hook domain containing [Source:ZFIN;Acc:ZDB-GENE-130204-2]	ENSDARG00000077987	51.3266	-7.27972	1.72261	-4.22597	2.38e-05	0.00195646	155.387
ptch2	patched 2 [Source:ZFIN;Acc:ZDB-GENE-980526-44]	ENSDARG00000055026	36.7952	-7.21885	1.70895	-4.22414	2.4e-05	0.00196289	148.967
myl4	myosin, light chain 4, alkali; atrial, embryonic [Source:ZFIN;Acc:ZDB-GENE-050626-112]	ENSDARG00000011519	233.109	-7.20876	1.19393	-6.03782	1.56e-09	3.01e-06	147.929
foxf2b	forkhead box F2b [Source:ZFIN;Acc:ZDB-GENE-041001-130]	ENSDARG00000070389	36.0662	-7.20657	1.71193	-4.20961	2.56e-05	0.0020342	147.705
gxylt1b	glucoside xylosyltransferase 1b [Source:ZFIN;Acc:ZDB-GENE-041210-116]	ENSDARG00000022550	43.1357	-7.20021	1.74176	-4.13387	3.57e-05	0.00244489	147.055
fgd6	FYVE, RhoGEF and PH domain containing 6 [Source:ZFIN;Acc:ZDB-GENE-041210-200]	ENSDARG00000045528	39.0661	-7.19817	1.71785	-4.19022	2.79e-05	0.00217751	146.847
tagln	transgelin [Source:ZFIN;Acc:ZDB-GENE-070912-1]	ENSDARG00000045408	55.3149	-7.17715	1.53137	-4.68674	2.78e-06	0.000514249	144.723
CD93	CD93 molecule [Source:HGNC Symbol;Acc:HGNC:15855]	ENSDARG00000074434	44.0894	-7.16951	1.69169	-4.23807	2.25e-05	0.00190886	143.959
fam189a2	family with sequence similarity 189, member A2 [Source:ZFIN;Acc:ZDB-GENE-050309-90]	ENSDARG00000099946	35.5493	-7.16367	1.71905	-4.16722	3.08e-05	0.00235315	143.377
stc1	stanniocalcin 1 [Source:ZFIN;Acc:ZDB-GENE-060825-79]	ENSDARG00000003303	45.2416	-7.15431	1.7293	-4.13711	3.52e-05	0.00244489	142.45
hspb2	heat shock protein, alpha-crystallin-related, b2 [Source:ZFIN;Acc:ZDB-GENE-050417-260]	ENSDARG00000052450	195.896	-7.15214	1.19447	-5.9877	2.13e-09	3.32e-06	142.235
adgrl4	adhesion G protein-coupled receptor L4 [Source:ZFIN;Acc:ZDB-GENE-040426-2689]	ENSDARG00000013653	50.5328	-7.13999	1.62077	-4.4053	1.06e-05	0.00123667	141.042
si:ch1073-186o8.3	si:ch1073-186o8.3 [Source:ZFIN;Acc:ZDB-GENE-131126-56]	ENSDARG00000094216	40.9269	-7.13689	1.73521	-4.11299	3.91e-05	0.00253702	140.74
cercam	cerebral endothelial cell adhesion molecule [Source:ZFIN;Acc:ZDB-GENE-030131-9787]	ENSDARG00000079049	48.2047	-7.13674	1.68543	-4.23438	2.29e-05	0.00190886	140.725
ogfr	opioid growth factor receptor [Source:ZFIN;Acc:ZDB-GENE-030131-377]	ENSDARG00000037837	68.2736	-7.12496	1.50741	-4.72662	2.28e-06	0.000447499	139.581
rasip1	Ras interacting protein 1 [Source:ZFIN;Acc:ZDB-GENE-120403-3]	ENSDARG00000074829	34.473	-7.12278	1.72209	-4.13613	3.53e-05	0.00244489	139.37
acot8	acyl-CoA thioesterase 8 [Source:ZFIN;Acc:ZDB-GENE-041010-174]	ENSDARG00000014138	34.8711	-7.11286	1.72097	-4.13304	3.58e-05	0.00244489	138.416
slc25a44a	solute carrier family 25, member 44 a [Source:ZFIN;Acc:ZDB-GENE-041114-38]	ENSDARG00000045927	35.5001	-7.10898	1.72324	-4.12536	3.7e-05	0.00249536	138.043
tek	TEK tyrosine kinase, endothelial [Source:ZFIN;Acc:ZDB-GENE-990415-56]	ENSDARG00000028663	33.5011	-7.09951	1.71952	-4.12878	3.65e-05	0.00246911	137.14
jmjd7	jumonji domain containing 7 [Source:ZFIN;Acc:ZDB-GENE-050417-86]	ENSDARG00000035546	34.7721	-7.09619	1.7231	-4.11827	3.82e-05	0.00250391	136.825
zgc:153311	zgc:153311 [Source:ZFIN;Acc:ZDB-GENE-060825-194]	ENSDARG00000015964	43.2137	-7.09403	1.75003	-4.05365	5.04e-05	0.00291111	136.62
nol4lb	nucleolar protein 4-like b [Source:ZFIN;Acc:ZDB-GENE-070112-1702]	ENSDARG00000037607	39.3504	-7.08842	1.74557	-4.06081	4.89e-05	0.00286252	136.09
hspa12b	heat shock protein 12B [Source:ZFIN;Acc:ZDB-GENE-070226-1]	ENSDARG00000030307	39.8765	-7.08316	1.73024	-4.09375	4.24e-05	0.00260192	135.595
ism2a	isthmin 2a [Source:ZFIN;Acc:ZDB-GENE-130530-972]	ENSDARG00000089691	33.9805	-7.0797	1.72648	-4.10066	4.12e-05	0.00260192	135.27
rdh8a	retinol dehydrogenase 8a [Source:ZFIN;Acc:ZDB-GENE-021115-3]	ENSDARG00000028048	32.0774	-7.05723	1.72341	-4.09492	4.22e-05	0.00260192	133.18
si:dkey-25e11.10	si:dkey-25e11.10 [Source:ZFIN;Acc:ZDB-GENE-091204-163]	ENSDARG00000098798	32.2806	-7.03614	1.72608	-4.07638	4.57e-05	0.00274458	131.247
si:ch73-171a6.2	si:ch73-171a6.2 [Source:ZFIN;Acc:ZDB-GENE-131121-481]	ENSDARG00000097268	31.953	-7.03329	1.72574	-4.07552	4.59e-05	0.00274458	130.988
lypla1	lysophospholipase I [Source:ZFIN;Acc:ZDB-GENE-050417-87]	ENSDARG00000104228	33.0391	-7.02951	1.73333	-4.0555	5e-05	0.00289812	130.645
flt1	fms-related tyrosine kinase 1 (vascular endothelial growth factor/vascular permeability factor receptor) [Source:ZFIN;Acc:ZDB-GENE-050407-1]	ENSDARG00000019371	66.7035	-7.02946	1.80064	-3.90387	9.47e-05	0.00445782	130.64
si:ch1073-13h15.3	si:ch1073-13h15.3 [Source:ZFIN;Acc:ZDB-GENE-121214-245]	ENSDARG00000099525	33.608	-7.02653	1.71092	-4.10689	4.01e-05	0.00257055	130.376
asb10	ankyrin repeat and SOCS box containing 10 [Source:ZFIN;Acc:ZDB-GENE-060929-1106]	ENSDARG00000099461	78.8808	-6.99678	1.47279	-4.7507	2.03e-06	0.000421892	127.715
nkd1	naked cuticle homolog 1 (Drosophila) [Source:ZFIN;Acc:ZDB-GENE-061108-3]	ENSDARG00000020053	37.8313	-6.98224	1.76309	-3.96023	7.49e-05	0.00388412	126.434
arhgef3	Rho guanine nucleotide exchange factor (GEF) 3 [Source:ZFIN;Acc:ZDB-GENE-050208-773]	ENSDARG00000013834	42.736	-6.97018	1.73061	-4.02759	5.64e-05	0.00315602	125.381
E2F2	E2F transcription factor 2 [Source:HGNC Symbol;Acc:HGNC:3114]	ENSDARG00000079233	32.8017	-6.9584	1.73817	-4.0033	6.25e-05	0.00337517	124.362
nin	ninein (GSK3B interacting protein) [Source:ZFIN;Acc:ZDB-GENE-070725-1]	ENSDARG00000060298	69.234	-6.94743	1.4236	-4.88018	1.06e-06	0.000266683	123.42
efcc1	EF-hand and coiled-coil domain containing 1 [Source:ZFIN;Acc:ZDB-GENE-120813-3]	ENSDARG00000077826	35.0007	-6.94685	1.74007	-3.99228	6.54e-05	0.00349122	123.371
PTGDS (2 of 3)	prostaglandin D2 synthase 21kDa (brain) [Source:HGNC Symbol;Acc:HGNC:9592]	ENSDARG00000045979	286.555	-6.9436	1.60382	-4.32941	1.5e-05	0.00149233	123.093
edar	ectodysplasin A receptor [Source:ZFIN;Acc:ZDB-GENE-070117-2062]	ENSDARG00000099088	29.5843	-6.93746	1.73526	-3.99794	6.39e-05	0.00344145	122.57
myct1a	myc target 1a [Source:ZFIN;Acc:ZDB-GENE-041001-143]	ENSDARG00000056125	30.6439	-6.93703	1.73926	-3.98848	6.65e-05	0.00353629	122.533
relt	RELT tumor necrosis factor receptor [Source:ZFIN;Acc:ZDB-GENE-040426-2361]	ENSDARG00000099724	36.1362	-6.9344	1.76625	-3.92606	8.63e-05	0.00422218	122.31
fmn2a	formin 2a [Source:ZFIN;Acc:ZDB-GENE-101107-1]	ENSDARG00000023318	32.4038	-6.92596	1.73965	-3.98125	6.86e-05	0.00362285	121.597
SNTA1	syntrophin, alpha 1 [Source:HGNC Symbol;Acc:HGNC:11167]	ENSDARG00000098420	38.3484	-6.92127	1.77159	-3.90681	9.35e-05	0.0044338	121.202
cldn11b	claudin 11b [Source:ZFIN;Acc:ZDB-GENE-010328-13]	ENSDARG00000030723	69.9912	-6.90875	1.41197	-4.89297	9.93e-07	0.000257604	120.155
speg	SPEG complex locus [Source:ZFIN;Acc:ZDB-GENE-030131-3230]	ENSDARG00000039256	40.6746	-6.90369	1.65869	-4.16212	3.15e-05	0.00235315	119.734
mybpc1	myosin binding protein C, slow type [Source:ZFIN;Acc:ZDB-GENE-041114-196]	ENSDARG00000045560	547.988	-6.90102	1.11866	-6.16901	6.87e-10	2.32e-06	119.513
antxr1a	anthrax toxin receptor 1a [Source:ZFIN;Acc:ZDB-GENE-110411-15]	ENSDARG00000025672	28.6887	-6.89023	1.74052	-3.95871	7.54e-05	0.00389673	118.622
arxa	aristaless related homeobox a [Source:ZFIN;Acc:ZDB-GENE-990415-15]	ENSDARG00000058011	28.5345	-6.88606	1.74074	-3.95583	7.63e-05	0.00392077	118.28
zgc:110716	zgc:110716 [Source:ZFIN;Acc:ZDB-GENE-050417-48]	ENSDARG00000102344	30.533	-6.88141	1.75065	-3.93078	8.47e-05	0.00416149	117.899
CABZ01065679.1	NA	ENSDARG00000062839	29.1387	-6.87453	1.74613	-3.93702	8.25e-05	0.0041151	117.338
fam98b	family with sequence similarity 98, member B [Source:ZFIN;Acc:ZDB-GENE-061201-63]	ENSDARG00000060068	47.7855	-6.87422	1.65073	-4.16434	3.12e-05	0.00235315	117.313
pebp1	phosphatidylethanolamine binding protein 1 [Source:ZFIN;Acc:ZDB-GENE-040426-2621]	ENSDARG00000042069	182.182	-6.86325	1.29689	-5.2921	1.21e-07	7.03e-05	116.424
nr2f1b	nuclear receptor subfamily 2, group F, member 1b [Source:ZFIN;Acc:ZDB-GENE-040426-1438]	ENSDARG00000017168	29.8049	-6.86258	1.75081	-3.91967	8.87e-05	0.00427425	116.37
scn4bb	sodium channel, voltage-gated, type IV, beta b [Source:ZFIN;Acc:ZDB-GENE-031116-71]	ENSDARG00000060319	58.6087	-6.86228	1.81051	-3.79026	0.000150491	0.00631087	116.346
st3gal8	ST3 beta-galactoside alpha-2,3-sialyltransferase 8 [Source:ZFIN;Acc:ZDB-GENE-050417-286]	ENSDARG00000007494	31.3102	-6.85878	1.76048	-3.89597	9.78e-05	0.0045673	116.064
dhrs7ca	dehydrogenase/reductase (SDR family) member 7Ca [Source:ZFIN;Acc:ZDB-GENE-050320-114]	ENSDARG00000039453	32.2758	-6.85649	1.74934	-3.91948	8.87e-05	0.00427425	115.88
myoz2a	myozenin 2a [Source:ZFIN;Acc:ZDB-GENE-040426-1880]	ENSDARG00000012311	549.553	-6.84636	1.13351	-6.03994	1.54e-09	3.01e-06	115.07
slc37a4b	solute carrier family 37 (glucose-6-phosphate transporter), member 4b [Source:ZFIN;Acc:ZDB-GENE-040426-827]	ENSDARG00000093531	30.2782	-6.84243	1.7511	-3.9075	9.33e-05	0.0044338	114.756
osr2	odd-skipped related transciption factor 2 [Source:ZFIN;Acc:ZDB-GENE-050417-183]	ENSDARG00000038006	34.5242	-6.8398	1.73794	-3.93558	8.3e-05	0.0041151	114.548
si:ch211-202g13.2	si:ch211-202g13.2 [Source:ZFIN;Acc:ZDB-GENE-141216-364]	ENSDARG00000099809	27.9331	-6.81046	1.75022	-3.8912	9.98e-05	0.00464528	112.242
alad	aminolevulinate dehydratase [Source:ZFIN;Acc:ZDB-GENE-050417-123]	ENSDARG00000100372	86.6467	-6.80965	1.31997	-5.15892	2.48e-07	0.000104678	112.178
zbtb48	zinc finger and BTB domain containing 48 [Source:ZFIN;Acc:ZDB-GENE-030131-4450]	ENSDARG00000039263	34.9362	-6.8	1.77238	-3.83665	0.000124724	0.00548982	111.431
SYDE1	synapse defective 1, Rho GTPase, homolog 1 (C. elegans) [Source:HGNC Symbol;Acc:HGNC:25824]	ENSDARG00000077440	28.6147	-6.79091	1.75715	-3.86473	0.000111213	0.00503985	110.731
syt9a	synaptotagmin IXa [Source:ZFIN;Acc:ZDB-GENE-031002-18]	ENSDARG00000003994	34.3374	-6.79032	1.7579	-3.86275	0.000112118	0.00506725	110.686
pi15a	peptidase inhibitor 15a [Source:ZFIN;Acc:ZDB-GENE-040724-135]	ENSDARG00000045378	31.2123	-6.79006	1.73142	-3.92167	8.79e-05	0.00427212	110.666
atp6ap1lb	ATPase, H+ transporting, lysosomal accessory protein 1-like b [Source:ZFIN;Acc:ZDB-GENE-050208-117]	ENSDARG00000090963	64.0823	-6.77806	1.66983	-4.05913	4.93e-05	0.0028732	109.748
IQSEC1 (2 of 2)	IQ motif and Sec7 domain 1 [Source:HGNC Symbol;Acc:HGNC:29112]	ENSDARG00000073822	40.8944	-6.77666	1.56658	-4.32578	1.52e-05	0.00149844	109.642
arhgef33	Rho guanine nucleotide exchange factor (GEF) 33 [Source:ZFIN;Acc:ZDB-GENE-131121-574]	ENSDARG00000097964	33.7067	-6.77166	1.76327	-3.8404	0.000122832	0.00543492	109.263
ggt5a	gamma-glutamyltransferase 5a [Source:ZFIN;Acc:ZDB-GENE-080226-1]	ENSDARG00000052045	55.2924	-6.75976	1.42575	-4.74118	2.12e-06	0.00043155	108.365
nanos1	nanos homolog 1 [Source:ZFIN;Acc:ZDB-GENE-030131-1623]	ENSDARG00000078976	58.3221	-6.75819	1.45413	-4.6476	3.36e-06	0.000589714	108.248
fbxw8	F-box and WD repeat domain containing 8 [Source:ZFIN;Acc:ZDB-GENE-080204-111]	ENSDARG00000079089	61.5345	-6.74641	1.50697	-4.47679	7.58e-06	0.000990232	107.367
bmp3	bone morphogenetic protein 3 [Source:ZFIN;Acc:ZDB-GENE-030131-7192]	ENSDARG00000060526	31.5288	-6.73688	1.78139	-3.78181	0.00015569	0.00646457	106.66
map3k7cl	map3k7 C-terminal like [Source:ZFIN;Acc:ZDB-GENE-091204-239]	ENSDARG00000069143	82.7565	-6.70511	1.36443	-4.91423	8.91e-07	0.000238501	104.337
si:ch211-246m6.4	si:ch211-246m6.4 [Source:ZFIN;Acc:ZDB-GENE-050208-498]	ENSDARG00000042857	32.6249	-6.69489	1.7797	-3.76181	0.000168686	0.00683731	103.6
si:dkey-165n16.1	si:dkey-165n16.1 [Source:ZFIN;Acc:ZDB-GENE-100922-224]	ENSDARG00000087048	34.6082	-6.69148	1.80027	-3.71694	0.000201652	0.00768764	103.356
fam210a	family with sequence similarity 210, member A [Source:ZFIN;Acc:ZDB-GENE-050306-43]	ENSDARG00000040186	41.8617	-6.69008	1.82401	-3.66779	0.000244656	0.00868296	103.256
CABZ01113061.1	NA	ENSDARG00000104492	95.8678	-6.68815	1.33759	-5.00014	5.73e-07	0.000181855	103.118
ttll11	tubulin tyrosine ligase-like family, member 11 [Source:ZFIN;Acc:ZDB-GENE-061013-747]	ENSDARG00000060374	25.8285	-6.68784	1.75967	-3.80063	0.000144331	0.00612579	103.096
CASKIN1 (2 of 2)	CASK interacting protein 1 [Source:HGNC Symbol;Acc:HGNC:20879]	ENSDARG00000100166	29.8117	-6.68208	1.77952	-3.755	0.000173343	0.00695766	102.685
hs3st4	heparan sulfate (glucosamine) 3-O-sulfotransferase 4 [Source:ZFIN;Acc:ZDB-GENE-070202-8]	ENSDARG00000052648	26.6004	-6.6787	1.77062	-3.77195	0.000161978	0.00667635	102.444
amacr	alpha-methylacyl-CoA racemase [Source:ZFIN;Acc:ZDB-GENE-050522-484]	ENSDARG00000057435	28.2719	-6.67492	1.77487	-3.76079	0.000169376	0.00683731	102.177
ANO1 (1 of 2)	anoctamin 1, calcium activated chloride channel [Source:HGNC Symbol;Acc:HGNC:21625]	ENSDARG00000099362	46.0161	-6.6559	1.60844	-4.13811	3.5e-05	0.00244489	100.838
fibina	fin bud initiation factor a [Source:ZFIN;Acc:ZDB-GENE-111031-2]	ENSDARG00000039949	146.981	-6.65365	1.33434	-4.98648	6.15e-07	0.000181855	100.681
znf532	zinc finger protein 532 [Source:ZFIN;Acc:ZDB-GENE-060531-40]	ENSDARG00000052894	25.5998	-6.65052	1.76849	-3.76056	0.000169533	0.00683731	100.463
ppifa	peptidylprolyl isomerase Fa [Source:ZFIN;Acc:ZDB-GENE-040912-52]	ENSDARG00000007409	24.1182	-6.64133	1.76395	-3.76504	0.000166523	0.00683731	99.825
angpt1	angiopoietin 1 [Source:ZFIN;Acc:ZDB-GENE-010817-1]	ENSDARG00000030364	35.8894	-6.63181	1.76208	-3.76362	0.000167472	0.00683731	99.1686
meox2b	mesenchyme homeobox 2b [Source:ZFIN;Acc:ZDB-GENE-060503-853]	ENSDARG00000061818	30.749	-6.61393	1.79984	-3.67474	0.000238094	0.00852184	97.9469
ptpreb	protein tyrosine phosphatase, receptor type, E, b [Source:ZFIN;Acc:ZDB-GENE-060503-263]	ENSDARG00000021151	23.7522	-6.6053	1.76933	-3.73322	0.000189051	0.00736032	97.3627
tlx3b	T-cell leukemia, homeobox 3b [Source:ZFIN;Acc:ZDB-GENE-021021-1]	ENSDARG00000017615	24.2654	-6.59683	1.77	-3.72702	0.000193759	0.00751227	96.7928
COMP	cartilage oligomeric matrix protein [Source:HGNC Symbol;Acc:HGNC:2227]	ENSDARG00000098431	106.043	-6.5961	1.32125	-4.99232	5.97e-07	0.000181855	96.7438
jam2a	junctional adhesion molecule 2a [Source:ZFIN;Acc:ZDB-GENE-031204-3]	ENSDARG00000058996	40.6895	-6.59432	1.61624	-4.08004	4.5e-05	0.00272066	96.6245
stra6	stimulated by retinoic acid 6 [Source:ZFIN;Acc:ZDB-GENE-060616-252]	ENSDARG00000051874	35.7333	-6.59154	1.78324	-3.69639	0.000218686	0.00804572	96.4389
cx45.6	connexin 45.6 [Source:ZFIN;Acc:ZDB-GENE-040407-3]	ENSDARG00000040065	23.0173	-6.58555	1.76826	-3.72431	0.000195853	0.00757267	96.0388
si:dkey-250i3.3	si:dkey-250i3.3 [Source:ZFIN;Acc:ZDB-GENE-110131-5]	ENSDARG00000079126	34.8171	-6.58287	1.6996	-3.87319	0.00010742	0.00493429	95.8611
cux2b	cut-like homeobox 2b [Source:ZFIN;Acc:ZDB-GENE-081104-176]	ENSDARG00000086345	34.1627	-6.58185	1.78014	-3.69737	0.000217846	0.00804572	95.793
si:dkey-100j22.4	si:dkey-100j22.4 [Source:ZFIN;Acc:ZDB-GENE-090313-167]	ENSDARG00000094460	36.7243	-6.57494	1.83357	-3.58587	0.000335959	0.0105862	95.3355
kdrl	kinase insert domain receptor like [Source:ZFIN;Acc:ZDB-GENE-000705-1]	ENSDARG00000105215	76.7939	-6.56899	1.35664	-4.8421	1.28e-06	0.000313883	94.9427
ABCF2 (2 of 2)	ATP-binding cassette, sub-family F (GCN20), member 2 [Source:HGNC Symbol;Acc:HGNC:71]	ENSDARG00000052331	37.2442	-6.55748	1.83334	-3.57679	0.000347833	0.0108388	94.1883
gnav1	guanine nucleotide binding protein (G protein) alpha v1 [Source:ZFIN;Acc:ZDB-GENE-081031-92]	ENSDARG00000043006	22.6804	-6.54647	1.77412	-3.68998	0.000224276	0.00818186	93.4727
TRIL	TLR4 interactor with leucine-rich repeats [Source:HGNC Symbol;Acc:HGNC:22200]	ENSDARG00000100791	60.8889	-6.53663	1.42196	-4.59693	4.29e-06	0.000682158	92.8371
zgc:113340	zgc:113340 [Source:ZFIN;Acc:ZDB-GENE-050327-34]	ENSDARG00000097473	26.3152	-6.51036	1.75062	-3.71888	0.000200109	0.00766689	91.1618
si:ch211-250g4.3	si:ch211-250g4.3 [Source:ZFIN;Acc:ZDB-GENE-060503-506]	ENSDARG00000092945	160.22	-6.50954	1.268	-5.13371	2.84e-07	0.000114028	91.1099
aox5	aldehyde oxidase 5 [Source:ZFIN;Acc:ZDB-GENE-001205-2]	ENSDARG00000071475	106.115	-6.49576	1.25742	-5.16593	2.39e-07	0.000104678	90.2443
dchs1a	dachsous cadherin-related 1a [Source:ZFIN;Acc:ZDB-GENE-120410-3]	ENSDARG00000070025	22.0031	-6.4846	1.78	-3.64303	0.000269448	0.00918155	89.5486
bmper	BMP binding endothelial regulator [Source:ZFIN;Acc:ZDB-GENE-030219-146]	ENSDARG00000101980	34.5446	-6.48082	1.83922	-3.52367	0.000425615	0.0123071	89.3142
pex26	peroxisomal biogenesis factor 26 [Source:ZFIN;Acc:ZDB-GENE-030131-6584]	ENSDARG00000073858	72.9345	-6.47952	1.3457	-4.815	1.47e-06	0.000332912	89.234
si:ch211-105d11.1	si:ch211-105d11.1 [Source:ZFIN;Acc:ZDB-GENE-060503-850]	ENSDARG00000070555	21.3499	-6.47372	1.77935	-3.63825	0.000274495	0.00925486	88.8757
lyrm5b	LYR motif containing 5b [Source:ZFIN;Acc:ZDB-GENE-070424-20]	ENSDARG00000045827	21.6211	-6.47193	1.77659	-3.64289	0.000269597	0.00918155	88.7658
hoxb13a	homeobox B13a [Source:ZFIN;Acc:ZDB-GENE-050812-1]	ENSDARG00000056015	157.625	-6.45922	1.31055	-4.92865	8.28e-07	0.000225951	87.9873
arl15b	ADP-ribosylation factor-like 15b [Source:ZFIN;Acc:ZDB-GENE-080813-2]	ENSDARG00000057995	25.2189	-6.45833	1.78938	-3.60925	0.000307088	0.00995557	87.9327
slc5a12	solute carrier family 5 (sodium/monocarboxylate cotransporter), member 12 [Source:ZFIN;Acc:ZDB-GENE-040426-1343]	ENSDARG00000005004	23.6008	-6.44798	1.78477	-3.61278	0.000302929	0.00991683	87.3045
bckdhbl	branched chain keto acid dehydrogenase E1, beta polypeptide, like [Source:ZFIN;Acc:ZDB-GENE-060830-1]	ENSDARG00000093569	21.7032	-6.44623	1.78579	-3.60974	0.000306504	0.00995557	87.1981
col4a2	collagen, type IV, alpha 2 [Source:ZFIN;Acc:ZDB-GENE-070725-3]	ENSDARG00000104110	155.106	-6.44539	1.24202	-5.18946	2.11e-07	9.61e-05	87.1474
slc25a32b	solute carrier family 25 (mitochondrial folate carrier), member 32b [Source:ZFIN;Acc:ZDB-GENE-050306-39]	ENSDARG00000026835	20.7755	-6.44518	1.78128	-3.61829	0.00029656	0.00980277	87.135
tubb2	tubulin, beta 2A class IIa [Source:ZFIN;Acc:ZDB-GENE-050522-384]	ENSDARG00000039522	40.5871	-6.44177	1.83757	-3.50559	0.000455598	0.0128947	86.929
pbx3a	pre-B-cell leukemia homeobox 3a [Source:ZFIN;Acc:ZDB-GENE-031218-1]	ENSDARG00000089262	21.5694	-6.42405	1.78848	-3.5919	0.000328274	0.0104219	85.868
ift27	intraflagellar transport 27 homolog (Chlamydomonas) [Source:ZFIN;Acc:ZDB-GENE-041212-9]	ENSDARG00000099279	40.3489	-6.4212	1.49635	-4.29125	1.78e-05	0.00169217	85.6989
mcf2lb	mcf.2 cell line derived transforming sequence-like b [Source:ZFIN;Acc:ZDB-GENE-081104-416]	ENSDARG00000076480	22.5452	-6.41876	1.78298	-3.60001	0.000318202	0.0101982	85.5536
slc25a19	solute carrier family 25 (mitochondrial thiamine pyrophosphate carrier), member 19 [Source:ZFIN;Acc:ZDB-GENE-050417-292]	ENSDARG00000100385	22.1005	-6.41862	1.78552	-3.59481	0.000324627	0.0103451	85.5456
CABZ01051013.1	NA	ENSDARG00000098637	26.3599	-6.41742	1.80043	-3.56438	0.000364712	0.0110957	85.4746
heyl	hes-related family bHLH transcription factor with YRPW motif-like [Source:ZFIN;Acc:ZDB-GENE-030131-7074]	ENSDARG00000055798	22.081	-6.41603	1.79331	-3.57775	0.000346564	0.0108192	85.3921
zgc:85858	zgc:85858 [Source:ZFIN;Acc:ZDB-GENE-040426-2333]	ENSDARG00000039008	54.3938	-6.41477	1.40644	-4.561	5.09e-06	0.000780232	85.3175
arl2bp	ADP-ribosylation factor-like 2 binding protein [Source:ZFIN;Acc:ZDB-GENE-040426-1604]	ENSDARG00000025383	21.3811	-6.41439	1.79167	-3.58012	0.000343442	0.0107816	85.2949
dtna	dystrobrevin, alpha [Source:ZFIN;Acc:ZDB-GENE-070117-2]	ENSDARG00000031015	21.981	-6.40163	1.79307	-3.5702	0.000356706	0.0109733	84.5441
tmem255a	transmembrane protein 255A [Source:ZFIN;Acc:ZDB-GENE-070412-2]	ENSDARG00000073911	32.0085	-6.40103	1.84553	-3.4684	0.000523562	0.0140038	84.5088
mmp17b	matrix metallopeptidase 17b [Source:ZFIN;Acc:ZDB-GENE-081107-17]	ENSDARG00000102956	31.375	-6.40096	1.57136	-4.0735	4.63e-05	0.00275299	84.5046
zgc:158296	zgc:158296 [Source:ZFIN;Acc:ZDB-GENE-070112-1272]	ENSDARG00000070923	303.969	-6.38471	1.28023	-4.98716	6.13e-07	0.000181855	83.5584
bcl2l16	BCL2-like 16 [Source:ZFIN;Acc:ZDB-GENE-140619-1]	ENSDARG00000099128	39.3	-6.38333	1.84138	-3.46659	0.000527097	0.0140107	83.4781
si:dkey-166k12.1	si:dkey-166k12.1 [Source:ZFIN;Acc:ZDB-GENE-120215-78]	ENSDARG00000054690	20.1107	-6.3831	1.7883	-3.56937	0.000357839	0.0109881	83.465
si:ch211-173b16.4	si:ch211-173b16.4 [Source:ZFIN;Acc:ZDB-GENE-131127-611]	ENSDARG00000096889	31.847	-6.38088	1.84648	-3.45569	0.000548887	0.0143301	83.3364
cyp26b1	cytochrome P450, family 26, subfamily b, polypeptide 1 [Source:ZFIN;Acc:ZDB-GENE-030131-2908]	ENSDARG00000077121	218.401	-6.37645	1.2167	-5.24077	1.6e-07	8.23e-05	83.081
si:ch211-145n14.3	si:ch211-145n14.3 [Source:ZFIN;Acc:ZDB-GENE-131127-407]	ENSDARG00000097196	34.1717	-6.36912	1.75048	-3.63849	0.000274243	0.00925486	82.66
UTS2R	urotensin 2 receptor [Source:HGNC Symbol;Acc:HGNC:4468]	ENSDARG00000009624	32.8443	-6.36549	1.84604	-3.44819	0.000564351	0.0146063	82.4524
mlpha	melanophilin a [Source:ZFIN;Acc:ZDB-GENE-050208-724]	ENSDARG00000070991	64.3072	-6.36227	1.33747	-4.75694	1.97e-06	0.000414187	82.2688
hsbp1a	heat shock factor binding protein 1a [Source:ZFIN;Acc:ZDB-GENE-050320-136]	ENSDARG00000069425	68.2705	-6.35905	1.34439	-4.73006	2.24e-06	0.000445153	82.0854
appl1	adaptor protein, phosphotyrosine interaction, PH domain and leucine zipper containing 1 [Source:ZFIN;Acc:ZDB-GENE-081016-1]	ENSDARG00000060734	19.5836	-6.35813	1.78965	-3.55272	0.000381273	0.011356	82.0331
fance	Fanconi anemia, complementation group E [Source:ZFIN;Acc:ZDB-GENE-060510-5]	ENSDARG00000068870	20.3802	-6.35388	1.79456	-3.54064	0.000399156	0.0117845	81.7913
klhl40a	kelch-like family member 40a [Source:ZFIN;Acc:ZDB-GENE-050916-1]	ENSDARG00000039052	49.1309	-6.35387	1.55091	-4.09686	4.19e-05	0.00260192	81.7911
chrnb1	cholinergic receptor, nicotinic, beta 1 (muscle) [Source:ZFIN;Acc:ZDB-GENE-070821-4]	ENSDARG00000069660	19.8663	-6.35318	1.78696	-3.55529	0.000377562	0.0113054	81.7517
fam171a1	family with sequence similarity 171, member A1 [Source:ZFIN;Acc:ZDB-GENE-061208-1]	ENSDARG00000079788	20.4778	-6.35149	1.77672	-3.57484	0.000350439	0.0108797	81.656
si:ch1073-184j22.2	si:ch1073-184j22.2 [Source:ZFIN;Acc:ZDB-GENE-081104-32]	ENSDARG00000078598	39.9406	-6.34447	1.65832	-3.82584	0.000130326	0.00569181	81.26
usp46	ubiquitin specific peptidase 46 [Source:ZFIN;Acc:ZDB-GENE-070705-213]	ENSDARG00000045343	19.5973	-6.33678	1.79397	-3.53226	0.000412024	0.0119345	80.828
lmod3	leiomodin 3 (fetal) [Source:ZFIN;Acc:ZDB-GENE-090313-353]	ENSDARG00000062662	19.1849	-6.33375	1.79154	-3.53537	0.000407212	0.0118155	80.6581
olfml3b	olfactomedin-like 3b [Source:ZFIN;Acc:ZDB-GENE-050302-161]	ENSDARG00000062171	66.2273	-6.3325	1.45139	-4.36306	1.28e-05	0.00138403	80.5884
uncx4.1	Unc4.1 homeobox (C. elegans) [Source:ZFIN;Acc:ZDB-GENE-050714-1]	ENSDARG00000037760	41.4215	-6.33135	1.60833	-3.93659	8.26e-05	0.0041151	80.5243
thbs2a	thrombospondin 2a [Source:ZFIN;Acc:ZDB-GENE-020708-2]	ENSDARG00000060410	23.8478	-6.32484	1.79569	-3.52224	0.000427923	0.0123369	80.1615
syt6a	synaptotagmin VIa [Source:ZFIN;Acc:ZDB-GENE-090601-2]	ENSDARG00000076730	19.7294	-6.3148	1.78475	-3.5382	0.000402865	0.0118155	79.6055
ggctb	gamma-glutamylcyclotransferase b [Source:ZFIN;Acc:ZDB-GENE-040426-1939]	ENSDARG00000005085	55.2042	-6.30447	1.52544	-4.1329	3.58e-05	0.00244489	79.0376
iqcc	IQ motif containing C [Source:ZFIN;Acc:ZDB-GENE-090313-325]	ENSDARG00000092483	18.7175	-6.30207	1.79446	-3.51196	0.000444821	0.0126883	78.9062
ppp1cc	protein phosphatase 1, catalytic subunit, gamma isozyme [Source:ZFIN;Acc:ZDB-GENE-030131-5877]	ENSDARG00000099226	54.2555	-6.30145	1.46965	-4.28771	1.81e-05	0.00170968	78.8725
C2H14orf119	chromosome 14 open reading frame 119 [Source:HGNC Symbol;Acc:HGNC:20270]	ENSDARG00000054292	19.0593	-6.30086	1.79256	-3.51501	0.000439735	0.0126287	78.84
uba7	ubiquitin-like modifier activating enzyme 7 [Source:ZFIN;Acc:ZDB-GENE-121120-4]	ENSDARG00000061222	20.5086	-6.29987	1.80641	-3.48751	0.000487543	0.0134292	78.7859
orai1b	ORAI calcium release-activated calcium modulator 1b [Source:ZFIN;Acc:ZDB-GENE-050522-100]	ENSDARG00000004154	21.4337	-6.2993	1.81432	-3.47199	0.000516615	0.0139145	78.755
tusc3	tumor suppressor candidate 3 [Source:ZFIN;Acc:ZDB-GENE-050522-381]	ENSDARG00000078854	24.2149	-6.27625	1.81398	-3.45993	0.000540323	0.0141975	77.507
thumpd2	THUMP domain containing 2 [Source:ZFIN;Acc:ZDB-GENE-090428-2]	ENSDARG00000093070	18.3732	-6.27523	1.79647	-3.49309	0.00047747	0.0132825	77.4522
si:dkeyp-23e4.3	si:dkeyp-23e4.3 [Source:ZFIN;Acc:ZDB-GENE-091118-19]	ENSDARG00000074819	19.1127	-6.27338	1.79921	-3.48674	0.000488953	0.0134292	77.3529
CU571323.1	NA	ENSDARG00000016227	50.5113	-6.27153	1.72483	-3.63603	0.000276876	0.00929797	77.2538
lrrc30a	leucine rich repeat containing 30a [Source:ZFIN;Acc:ZDB-GENE-050506-25]	ENSDARG00000029710	28.5809	-6.26253	1.85597	-3.37426	0.00074014	0.0173778	76.7732
esyt1a	extended synaptotagmin-like protein 1a [Source:ZFIN;Acc:ZDB-GENE-090311-55]	ENSDARG00000034714	19.8114	-6.25488	1.80395	-3.46732	0.000525674	0.0140038	76.3669
RAB27B	RAB27B, member RAS oncogene family [Source:HGNC Symbol;Acc:HGNC:9767]	ENSDARG00000087762	20.9298	-6.25117	1.80343	-3.46626	0.000527749	0.0140107	76.1707
gtf2h3	general transcription factor IIH, polypeptide 3 [Source:ZFIN;Acc:ZDB-GENE-040718-302]	ENSDARG00000067560	23.0932	-6.24694	1.81174	-3.44804	0.000564678	0.0146063	75.9482
dock9a	dedicator of cytokinesis 9a [Source:ZFIN;Acc:ZDB-GENE-091204-437]	ENSDARG00000105065	18.7685	-6.24203	1.8036	-3.46088	0.000538421	0.0141823	75.6901
si:ch211-140b10.6	si:ch211-140b10.6 [Source:ZFIN;Acc:ZDB-GENE-091204-382]	ENSDARG00000045342	19.4655	-6.22279	1.77766	-3.50054	0.000464316	0.0130457	74.687
adoa	2-aminoethanethiol (cysteamine) dioxygenase a [Source:ZFIN;Acc:ZDB-GENE-041212-62]	ENSDARG00000042827	56.6048	-6.2205	1.46589	-4.24349	2.2e-05	0.00190886	74.5685
nog3	noggin 3 [Source:ZFIN;Acc:ZDB-GENE-990714-8]	ENSDARG00000053528	116.622	-6.21922	1.23547	-5.03387	4.81e-07	0.000165387	74.5025
CAPN1 (2 of 2)	calpain 1, (mu/I) large subunit [Source:HGNC Symbol;Acc:HGNC:1476]	ENSDARG00000055338	26.005	-6.21418	1.8333	-3.38961	0.000699913	0.0168432	74.2429
ubtd1a	ubiquitin domain containing 1a [Source:ZFIN;Acc:ZDB-GENE-070424-93]	ENSDARG00000007382	27.4594	-6.20268	1.86011	-3.33457	0.00085431	0.0191515	73.6536
neflb	neurofilament, light polypeptide b [Source:ZFIN;Acc:ZDB-GENE-060312-44]	ENSDARG00000012426	37.3985	-6.19833	1.47231	-4.20994	2.55e-05	0.0020342	73.4315
si:ch211-167m1.5	si:ch211-167m1.5 [Source:ZFIN;Acc:ZDB-GENE-131127-63]	ENSDARG00000097670	19.4677	-6.19409	1.82026	-3.40287	0.000666829	0.0162497	73.2162
si:ch73-334d15.4	si:ch73-334d15.4 [Source:ZFIN;Acc:ZDB-GENE-091204-184]	ENSDARG00000056502	19.85	-6.19076	1.77069	-3.49624	0.000471866	0.0131701	73.0473
si:dkey-206p8.1	si:dkey-206p8.1 [Source:ZFIN;Acc:ZDB-GENE-131127-460]	ENSDARG00000096971	22.4605	-6.19022	1.74195	-3.55361	0.000379986	0.0113377	73.0202
ampd3a	adenosine monophosphate deaminase 3a [Source:ZFIN;Acc:ZDB-GENE-110407-2]	ENSDARG00000005800	70.9761	-6.18993	1.32361	-4.67655	2.92e-06	0.000534573	73.0054
GRAMD2	GRAM domain containing 2 [Source:HGNC Symbol;Acc:HGNC:27287]	ENSDARG00000103736	42.7322	-6.18735	1.58173	-3.91177	9.16e-05	0.00440044	72.8748
tmtc2a	transmembrane and tetratricopeptide repeat containing 2a [Source:ZFIN;Acc:ZDB-GENE-041210-299]	ENSDARG00000045753	38.6807	-6.18421	1.85432	-3.33502	0.000852925	0.0191459	72.7166
lin28a	lin-28 homolog A (C. elegans) [Source:ZFIN;Acc:ZDB-GENE-040426-747]	ENSDARG00000016999	22.1433	-6.17974	1.84016	-3.35826	0.000784356	0.0180683	72.4916
FANCA	Fanconi anemia, complementation group A [Source:HGNC Symbol;Acc:HGNC:3582]	ENSDARG00000098241	38.2436	-6.17469	1.51967	-4.06319	4.84e-05	0.00284334	72.2383
cdk5rap1	CDK5 regulatory subunit associated protein 1 [Source:ZFIN;Acc:ZDB-GENE-070424-90]	ENSDARG00000044925	110.185	-6.17288	1.31662	-4.68843	2.75e-06	0.000514249	72.1474
bbs12	Bardet-Biedl syndrome 12 [Source:ZFIN;Acc:ZDB-GENE-070626-3]	ENSDARG00000016112	46.2086	-6.1724	1.48717	-4.15042	3.32e-05	0.00241863	72.1235
ecm1b	extracellular matrix protein 1b [Source:ZFIN;Acc:ZDB-GENE-121204-2]	ENSDARG00000105239	20.2907	-6.16845	1.82926	-3.37209	0.000745992	0.0174666	71.9264
rapsn	receptor-associated protein of the synapse, 43kD [Source:ZFIN;Acc:ZDB-GENE-030313-1]	ENSDARG00000041133	49.4193	-6.16495	1.68821	-3.65176	0.000260446	0.00903414	71.7522
ankmy2a	ankyrin repeat and MYND domain containing 2a [Source:ZFIN;Acc:ZDB-GENE-030131-6321]	ENSDARG00000005948	28.8488	-6.16295	1.72547	-3.57176	0.000354592	0.0109482	71.6525
si:dkeyp-69b9.4	si:dkeyp-69b9.4 [Source:ZFIN;Acc:ZDB-GENE-100922-92]	ENSDARG00000078220	17.4271	-6.15666	1.81198	-3.39776	0.000679399	0.0165033	71.3411
CABZ01102528.1	NA	ENSDARG00000098990	25.6374	-6.14628	1.83789	-3.3442	0.000825206	0.0187232	70.8296
si:ch73-182a11.2	si:ch73-182a11.2 [Source:ZFIN;Acc:ZDB-GENE-130530-816]	ENSDARG00000076996	31.6297	-6.14495	1.85857	-3.30628	0.000945444	0.0204599	70.7641
ARHGEF25 (2 of 2)	Rho guanine nucleotide exchange factor (GEF) 25 [Source:HGNC Symbol;Acc:HGNC:30275]	ENSDARG00000100606	20.3812	-6.14202	1.75911	-3.49154	0.000480242	0.0133083	70.6206
CU695232.1	NA	ENSDARG00000098286	17.1586	-6.13825	1.81452	-3.38285	0.000717376	0.0170092	70.4364
sema4gb	sema domain, immunoglobulin domain (Ig), transmembrane domain (TM) and short cytoplasmic domain, (semaphorin) 4Gb [Source:ZFIN;Acc:ZDB-GENE-111117-1]	ENSDARG00000088143	21.2051	-6.13665	1.80514	-3.39955	0.000674973	0.0164195	70.3584
bicc1b	BicC family RNA binding protein 1b [Source:ZFIN;Acc:ZDB-GENE-080522-3]	ENSDARG00000070497	16.9568	-6.1353	1.81307	-3.38393	0.000714574	0.0169877	70.2927
fam167b	family with sequence similarity 167, member B [Source:ZFIN;Acc:ZDB-GENE-131121-390]	ENSDARG00000100426	31.3092	-6.13323	1.70472	-3.5978	0.000320914	0.0102656	70.192
rnh1	ribonuclease/angiogenin inhibitor 1 [Source:ZFIN;Acc:ZDB-GENE-030131-4718]	ENSDARG00000086631	50.8563	-6.13297	1.78247	-3.44072	0.00058016	0.0148187	70.1792
asb12b	ankyrin repeat and SOCS box-containing 12b [Source:ZFIN;Acc:ZDB-GENE-040822-25]	ENSDARG00000037558	71.3051	-6.13038	1.34679	-4.55184	5.32e-06	0.000802602	70.0533
RGR (2 of 2)	retinal G protein coupled receptor [Source:HGNC Symbol;Acc:HGNC:9990]	ENSDARG00000098724	16.8004	-6.12903	1.81249	-3.38156	0.000720761	0.0170654	69.9876
cnot11	CCR4-NOT transcription complex, subunit 11 [Source:ZFIN;Acc:ZDB-GENE-030131-8068]	ENSDARG00000068596	44.9223	-6.12851	1.54752	-3.96022	7.49e-05	0.00388412	69.9627
rad51ap1	RAD51 associated protein 1 [Source:ZFIN;Acc:ZDB-GENE-050419-96]	ENSDARG00000045853	16.687	-6.12687	1.81026	-3.38452	0.00071303	0.0169862	69.883
pex6	peroxisomal biogenesis factor 6 [Source:ZFIN;Acc:ZDB-GENE-081104-252]	ENSDARG00000070958	21.5358	-6.12516	1.82151	-3.36269	0.000771884	0.0179482	69.8005
SLC25A47 (2 of 2)	solute carrier family 25, member 47 [Source:HGNC Symbol;Acc:HGNC:20115]	ENSDARG00000102071	24.168	-6.11856	1.84058	-3.32426	0.000886548	0.0196392	69.4814
cpxm1a	carboxypeptidase X (M14 family), member 1a [Source:ZFIN;Acc:ZDB-GENE-030131-5284]	ENSDARG00000073716	87.4859	-6.11598	1.30066	-4.70221	2.57e-06	0.000498693	69.3577
c1qc	complement component 1, q subcomponent, C chain [Source:ZFIN;Acc:ZDB-GENE-041010-51]	ENSDARG00000095627	26.05	-6.11384	1.87072	-3.26817	0.00108244	0.0223077	69.2545
oacyl	O-acyltransferase like [Source:ZFIN;Acc:ZDB-GENE-090710-2]	ENSDARG00000075191	48.4577	-6.1053	1.44118	-4.23633	2.27e-05	0.00190886	68.8458
cdk5rap3	CDK5 regulatory subunit associated protein 3 [Source:ZFIN;Acc:ZDB-GENE-040625-90]	ENSDARG00000045092	108.933	-6.10467	1.24875	-4.88864	1.02e-06	0.000259343	68.8159
pbrm1	polybromo 1 [Source:ZFIN;Acc:ZDB-GENE-080926-4]	ENSDARG00000003877	17.2807	-6.10175	1.81739	-3.35743	0.000786696	0.0180683	68.6768
popdc2	popeye domain containing 2 [Source:ZFIN;Acc:ZDB-GENE-060518-2]	ENSDARG00000069922	25.6244	-6.10029	1.86744	-3.26665	0.00108827	0.0224006	68.6072
pald1a	phosphatase domain containing, paladin 1a [Source:ZFIN;Acc:ZDB-GENE-030804-26]	ENSDARG00000098946	66.6725	-6.09038	1.45208	-4.19424	2.74e-05	0.00215676	68.1376
pkn1b	protein kinase N1b [Source:ZFIN;Acc:ZDB-GENE-070424-87]	ENSDARG00000062748	37.7536	-6.09011	1.85644	-3.28053	0.00103612	0.0216494	68.1249
tfr1a	transferrin receptor 1a [Source:ZFIN;Acc:ZDB-GENE-041220-1]	ENSDARG00000101322	17.2469	-6.08788	1.8168	-3.35089	0.000805536	0.0184007	68.0195
rnf180	ring finger protein 180 [Source:ZFIN;Acc:ZDB-GENE-040426-1620]	ENSDARG00000057101	31.8171	-6.0838	1.5822	-3.84515	0.00012048	0.00538574	67.8274
si:ch211-198c1.10	si:ch211-198c1.10 [Source:ZFIN;Acc:ZDB-GENE-141222-26]	ENSDARG00000099523	25.5003	-6.08186	1.71044	-3.55572	0.000376941	0.0113054	67.7363
st3gal7	ST3 beta-galactoside alpha-2,3-sialyltransferase 7 [Source:ZFIN;Acc:ZDB-GENE-060322-2]	ENSDARG00000039064	18.4297	-6.07657	1.78449	-3.40521	0.000661137	0.0161882	67.4883
si:ch211-142k18.1	si:ch211-142k18.1 [Source:ZFIN;Acc:ZDB-GENE-040724-248]	ENSDARG00000093899	24.1524	-6.0751	1.80934	-3.35762	0.000786152	0.0180683	67.4198
rnd2	Rho family GTPase 2 [Source:ZFIN;Acc:ZDB-GENE-030616-177]	ENSDARG00000070735	105.148	-6.06935	1.25737	-4.82702	1.39e-06	0.000324492	67.1516
SASH1 (2 of 2)	SAM and SH3 domain containing 1 [Source:HGNC Symbol;Acc:HGNC:19182]	ENSDARG00000058853	31.794	-6.06773	1.59695	-3.79958	0.000144942	0.00612579	67.076
mkxb	mohawk homeobox b [Source:ZFIN;Acc:ZDB-GENE-080513-2]	ENSDARG00000102539	17.924	-6.0644	1.82403	-3.32472	0.000885061	0.0196392	66.9217
vps9d1	VPS9 domain containing 1 [Source:ZFIN;Acc:ZDB-GENE-050306-57]	ENSDARG00000019195	36.9901	-6.06299	1.46999	-4.1245	3.72e-05	0.00249536	66.8563
fam212aa	family with sequence similarity 212, member Aa [Source:ZFIN;Acc:ZDB-GENE-060512-186]	ENSDARG00000070360	121.368	-6.06279	1.43117	-4.23626	2.27e-05	0.00190886	66.8471
exoc3l1	exocyst complex component 3-like 1 [Source:ZFIN;Acc:ZDB-GENE-061207-36]	ENSDARG00000051899	60.929	-6.04358	1.46167	-4.1347	3.55e-05	0.00244489	65.9629
gpn3	GPN-loop GTPase 3 [Source:ZFIN;Acc:ZDB-GENE-040724-141]	ENSDARG00000069525	50.1001	-6.03977	1.39064	-4.34315	1.4e-05	0.00146159	65.7888
serpina10a	serpin peptidase inhibitor, clade A (alpha-1 antiproteinase, antitrypsin), member 10a [Source:ZFIN;Acc:ZDB-GENE-041014-246]	ENSDARG00000005924	46.7648	-6.03655	1.47025	-4.10579	4.03e-05	0.00257299	65.6423
CABZ01064859.2	NA	ENSDARG00000101134	16.9324	-6.03651	1.82525	-3.30722	0.000942281	0.0204177	65.6402
nkd3	naked cuticle homolog 3 [Source:ZFIN;Acc:ZDB-GENE-060503-63]	ENSDARG00000013174	26.1389	-6.03138	1.8714	-3.22292	0.00126889	0.024644	65.4074
stac3	SH3 and cysteine rich domain 3 [Source:ZFIN;Acc:ZDB-GENE-040801-248]	ENSDARG00000098883	620.088	-6.02917	1.0378	-5.80959	6.26e-09	7.54e-06	65.307
pip5k1ba	phosphatidylinositol-4-phosphate 5-kinase, type I, beta a [Source:ZFIN;Acc:ZDB-GENE-041010-81]	ENSDARG00000044295	19.9708	-6.02763	1.85109	-3.25626	0.0011289	0.0229003	65.2373
pcyt1aa	phosphate cytidylyltransferase 1, choline, alpha a [Source:ZFIN;Acc:ZDB-GENE-050417-108]	ENSDARG00000011233	15.7219	-6.02655	1.82297	-3.30589	0.000946749	0.0204619	65.1887
acoxl	acyl-CoA oxidase-like [Source:ZFIN;Acc:ZDB-GENE-081107-18]	ENSDARG00000020149	20.1446	-6.02577	1.83175	-3.28963	0.00100318	0.0213531	65.1536
synpo2b	synaptopodin 2b [Source:ZFIN;Acc:ZDB-GENE-101230-1]	ENSDARG00000077157	136.044	-6.02498	1.24815	-4.82715	1.39e-06	0.000324492	65.1179
rgs20	regulator of G-protein signaling 20 [Source:ZFIN;Acc:ZDB-GENE-040718-128]	ENSDARG00000038859	16.1004	-6.02059	1.82822	-3.29314	0.00099075	0.0211955	64.9198
myf6	myogenic factor 6 [Source:ZFIN;Acc:ZDB-GENE-040309-2]	ENSDARG00000029830	23.6952	-6.01999	1.87459	-3.21136	0.00132107	0.0251929	64.8927
zgc:175284	zgc:175284 [Source:ZFIN;Acc:ZDB-GENE-080219-49]	ENSDARG00000078159	30.0246	-6.0193	1.6105	-3.73754	0.00018583	0.0072854	64.8621
pdxp	pyridoxal (pyridoxine, vitamin B6) phosphatase [Source:ZFIN;Acc:ZDB-GENE-080723-69]	ENSDARG00000038315	16.0829	-6.0127	1.82845	-3.28841	0.00100756	0.0213653	64.5657
zgc:113220	zgc:113220 [Source:ZFIN;Acc:ZDB-GENE-050320-64]	ENSDARG00000014775	22.5986	-6.01083	1.61802	-3.71492	0.000203267	0.0077004	64.4824
hic1	hypermethylated in cancer 1 [Source:ZFIN;Acc:ZDB-GENE-040713-2]	ENSDARG00000055493	26.5172	-6.00803	1.87047	-3.21203	0.00131799	0.0251772	64.357
zgc:171482	zgc:171482 [Source:ZFIN;Acc:ZDB-GENE-080204-84]	ENSDARG00000074415	15.4895	-6.00763	1.82506	-3.29175	0.000995678	0.0212202	64.3394
grm6b	glutamate receptor, metabotropic 6b [Source:ZFIN;Acc:ZDB-GENE-021120-2]	ENSDARG00000025671	18.9507	-5.9999	1.84095	-3.25913	0.00111755	0.0228087	63.9957
dab1a	Dab, reelin signal transducer, homolog 1a (Drosophila) [Source:ZFIN;Acc:ZDB-GENE-060528-1]	ENSDARG00000059939	19.1919	-5.99702	1.76877	-3.39049	0.000697667	0.0168259	63.8677
C21H9orf114	chromosome 9 open reading frame 114 [Source:HGNC Symbol;Acc:HGNC:26933]	ENSDARG00000019707	17.2114	-5.99581	1.84156	-3.25584	0.00113058	0.0229003	63.8145
fgf6a	fibroblast growth factor 6a [Source:ZFIN;Acc:ZDB-GENE-980526-559]	ENSDARG00000009351	30.065	-5.99143	1.86858	-3.2064	0.00134408	0.025459	63.6208
cyyr1	cysteine/tyrosine-rich 1 [Source:ZFIN;Acc:ZDB-GENE-040426-2356]	ENSDARG00000103783	16.0939	-5.9912	1.83112	-3.27188	0.00106836	0.0221114	63.6109
cyp1c2	cytochrome P450, family 1, subfamily C, polypeptide 2 [Source:ZFIN;Acc:ZDB-GENE-050705-1]	ENSDARG00000101789	19.1542	-5.98953	1.83781	-3.25905	0.00111785	0.0228087	63.5372
znf1147	zinc finger protein 1147 [Source:ZFIN;Acc:ZDB-GENE-080218-13]	ENSDARG00000100652	16.6652	-5.98408	1.83472	-3.26158	0.00110792	0.0226941	63.2978
pkd2	polycystic kidney disease 2 [Source:ZFIN;Acc:ZDB-GENE-040827-4]	ENSDARG00000014098	15.3147	-5.98339	1.82882	-3.27171	0.00106898	0.0221114	63.2674
kcnq5b	potassium voltage-gated channel, KQT-like subfamily, member 5b [Source:ZFIN;Acc:ZDB-GENE-090312-178]	ENSDARG00000069953	16.9722	-5.98221	1.84314	-3.24566	0.0011718	0.0234611	63.2156
TIAM2 (2 of 2)	T-cell lymphoma invasion and metastasis 2 [Source:HGNC Symbol;Acc:HGNC:11806]	ENSDARG00000098233	58.4872	-5.97932	1.37459	-4.34988	1.36e-05	0.00142894	63.0892
wnt11	wingless-type MMTV integration site family, member 11 [Source:ZFIN;Acc:ZDB-GENE-990603-12]	ENSDARG00000004256	20.8449	-5.97914	1.85239	-3.22779	0.00124749	0.0243976	63.0812
ppp1r2	protein phosphatase 1, regulatory (inhibitor) subunit 2 [Source:ZFIN;Acc:ZDB-GENE-040426-1814]	ENSDARG00000054007	57.3909	-5.9662	1.31327	-4.543	5.55e-06	0.000812991	62.5182
s1pr4	sphingosine-1-phosphate receptor 4 [Source:ZFIN;Acc:ZDB-GENE-050506-8]	ENSDARG00000074851	19.193	-5.96468	1.85998	-3.20685	0.00134195	0.0254472	62.4523
tulp4a	tubby like protein 4a [Source:ZFIN;Acc:ZDB-GENE-060503-215]	ENSDARG00000045911	35.6244	-5.96177	1.59612	-3.73516	0.000187593	0.00732898	62.3262
cmc2	C-x(9)-C motif containing 2 [Source:ZFIN;Acc:ZDB-GENE-030616-409]	ENSDARG00000043635	115.721	-5.96065	1.25608	-4.74545	2.08e-06	0.000427701	62.2781
wu:fa19b12	wu:fa19b12 [Source:ZFIN;Acc:ZDB-GENE-030131-5231]	ENSDARG00000105278	26.8858	-5.95198	1.69561	-3.51023	0.000447719	0.0127279	61.9047
svopb	SV2 related protein b [Source:ZFIN;Acc:ZDB-GENE-070705-359]	ENSDARG00000014951	15.0123	-5.94759	1.83195	-3.24659	0.00116796	0.0234399	61.7169
BX323087.1	NA	ENSDARG00000075779	16.9545	-5.94608	1.79706	-3.30879	0.000937013	0.0203297	61.6521
cspp1a	centrosome and spindle pole associated protein 1a [Source:ZFIN;Acc:ZDB-GENE-120709-73]	ENSDARG00000100236	14.7139	-5.94573	1.82876	-3.25123	0.00114907	0.0231434	61.6373
fli1a	Fli-1 proto-oncogene, ETS transcription factor a [Source:ZFIN;Acc:ZDB-GENE-980526-426]	ENSDARG00000054632	98.578	-5.94403	1.27181	-4.67368	2.96e-06	0.000536294	61.5645
zgc:171679	zgc:171679 [Source:ZFIN;Acc:ZDB-GENE-071004-95]	ENSDARG00000071024	22.9196	-5.94263	1.87932	-3.16212	0.00156624	0.0284523	61.5049
nlgn1	NA	ENSDARG00000087133	15.0023	-5.93717	1.83481	-3.23584	0.00121285	0.0239486	61.2726
pibf1	progesterone immunomodulatory binding factor 1 [Source:ZFIN;Acc:ZDB-GENE-040801-94]	ENSDARG00000013006	114.29	-5.92622	1.31189	-4.51732	6.26e-06	0.000873354	60.8095
rab8b	RAB8B, member RAS oncogene family [Source:ZFIN;Acc:ZDB-GENE-070620-16]	ENSDARG00000068628	14.7087	-5.92294	1.83128	-3.23432	0.00121932	0.0240412	60.6713
mri1	methylthioribose-1-phosphate isomerase 1 [Source:ZFIN;Acc:ZDB-GENE-080204-109]	ENSDARG00000075754	14.6823	-5.91719	1.83544	-3.22386	0.00126476	0.024592	60.4299
vegfc	vascular endothelial growth factor c [Source:ZFIN;Acc:ZDB-GENE-040303-4]	ENSDARG00000069640	16.8772	-5.91647	1.79882	-3.28908	0.00100516	0.0213561	60.3996
MTHFS	5,10-methenyltetrahydrofolate synthetase (5-formyltetrahydrofolate cyclo-ligase) [Source:HGNC Symbol;Acc:HGNC:7437]	ENSDARG00000104487	18.709	-5.91409	1.8514	-3.19438	0.0014013	0.0263042	60.3003
cacna1g	calcium channel, voltage-dependent, T type, alpha 1G subunit [Source:ZFIN;Acc:ZDB-GENE-090514-2]	ENSDARG00000089913	16.5743	-5.90844	1.81682	-3.25208	0.00114564	0.0231019	60.0646
dio1	deiodinase, iodothyronine, type I [Source:ZFIN;Acc:ZDB-GENE-030328-41]	ENSDARG00000042112	27.5917	-5.90564	1.53254	-3.85349	0.000116445	0.00523475	59.948
zgc:158689	zgc:158689 [Source:ZFIN;Acc:ZDB-GENE-070112-1902]	ENSDARG00000017785	94.9409	-5.903	1.26849	-4.65357	3.26e-06	0.000578915	59.8383
si:ch211-145b13.6	si:ch211-145b13.6 [Source:ZFIN;Acc:ZDB-GENE-090313-36]	ENSDARG00000069998	15.2032	-5.89856	1.84423	-3.19839	0.00138199	0.02606	59.6546
hsc70	heat shock cognate 70 [Source:ZFIN;Acc:ZDB-GENE-040426-1221]	ENSDARG00000012381	376.161	-5.89497	1.07968	-5.45992	4.76e-08	3.65e-05	59.5061
si:ch1073-100f3.2	si:ch1073-100f3.2 [Source:ZFIN;Acc:ZDB-GENE-131127-11]	ENSDARG00000097890	16.8087	-5.8944	1.8567	-3.17466	0.00150012	0.027548	59.4827
zgc:174310	zgc:174310 [Source:ZFIN;Acc:ZDB-GENE-081022-6]	ENSDARG00000076442	47.7681	-5.88624	1.42298	-4.13656	3.53e-05	0.00244489	59.1474
rmnd1	required for meiotic nuclear division 1 homolog [Source:ZFIN;Acc:ZDB-GENE-050522-21]	ENSDARG00000027465	59.9904	-5.88425	1.34709	-4.36812	1.25e-05	0.00136301	59.0657
fbxo41	F-box protein 41 [Source:ZFIN;Acc:ZDB-GENE-090313-350]	ENSDARG00000078908	28.617	-5.87396	1.69413	-3.46724	0.000525829	0.0140038	58.6459
si:dkey-11k1.3	si:dkey-11k1.3 [Source:ZFIN;Acc:ZDB-GENE-131121-364]	ENSDARG00000097977	17.2373	-5.87188	1.82998	-3.20871	0.00133332	0.0253691	58.5613
si:dkeyp-97a10.2	si:dkeyp-97a10.2 [Source:ZFIN;Acc:ZDB-GENE-090429-4]	ENSDARG00000098129	15.8011	-5.86803	1.84466	-3.18109	0.00146721	0.0271506	58.4053
ebf1b	early B-cell factor 1b [Source:ZFIN;Acc:ZDB-GENE-090814-2]	ENSDARG00000069196	14.4061	-5.85477	1.83787	-3.18563	0.00144438	0.0268165	57.8712
OLFML2A (2 of 2)	olfactomedin-like 2A [Source:HGNC Symbol;Acc:HGNC:27270]	ENSDARG00000104539	13.7846	-5.85346	1.83948	-3.18212	0.001462	0.027084	57.8187
GOLPH3 (1 of 2)	golgi phosphoprotein 3 (coat-protein) [Source:HGNC Symbol;Acc:HGNC:15452]	ENSDARG00000044225	60.6396	-5.85295	1.33615	-4.38047	1.18e-05	0.00134889	57.7983
hoxa2b	homeobox A2b [Source:ZFIN;Acc:ZDB-GENE-990415-98]	ENSDARG00000023031	59.5518	-5.85282	1.29996	-4.50232	6.72e-06	0.000921252	57.7929
eng1a	engrailed homeobox 1a [Source:ZFIN;Acc:ZDB-GENE-980526-216]	ENSDARG00000014321	114.787	-5.8497	1.22366	-4.78049	1.75e-06	0.000374518	57.6681
PRKAR2B	protein kinase, cAMP-dependent, regulatory, type II, beta [Source:HGNC Symbol;Acc:HGNC:9392]	ENSDARG00000036446	24.0603	-5.84681	1.64417	-3.5561	0.000376408	0.0113054	57.5526
adal	adenosine deaminase-like [Source:ZFIN;Acc:ZDB-GENE-050913-145]	ENSDARG00000012986	19.4272	-5.84549	1.86234	-3.13879	0.00169649	0.0302001	57.5
mfn1b	mitofusin 1b [Source:ZFIN;Acc:ZDB-GENE-040426-1553]	ENSDARG00000079219	20.5761	-5.84488	1.88936	-3.09357	0.00197764	0.0331228	57.4756
MRPL49	mitochondrial ribosomal protein L49 [Source:HGNC Symbol;Acc:HGNC:1176]	ENSDARG00000075422	99.5628	-5.84026	1.30896	-4.46176	8.13e-06	0.00103816	57.292
scg3	secretogranin III [Source:ZFIN;Acc:ZDB-GENE-040426-1725]	ENSDARG00000086288	47.4515	-5.83465	1.50103	-3.8871	0.000101448	0.00469839	57.0694
smg9	smg9 nonsense mediated mRNA decay factor [Source:ZFIN;Acc:ZDB-GENE-030131-9385]	ENSDARG00000076627	30.8089	-5.83356	1.57934	-3.69366	0.000221046	0.00810084	57.0264
myh7ba	myosin, heavy chain 7B, cardiac muscle, beta a [Source:ZFIN;Acc:ZDB-GENE-100914-2]	ENSDARG00000076075	75.5399	-5.83347	1.29239	-4.5137	6.37e-06	0.000880314	57.023
si:ch211-166e11.5	si:ch211-166e11.5 [Source:ZFIN;Acc:ZDB-GENE-070912-142]	ENSDARG00000100407	51.2712	-5.83211	1.51494	-3.84973	0.000118249	0.0053017	56.9691
arhgap22	Rho GTPase activating protein 22 [Source:ZFIN;Acc:ZDB-GENE-090313-87]	ENSDARG00000021255	20.9091	-5.81282	1.79414	-3.23988	0.00119579	0.0238172	56.2124
gng10	guanine nucleotide binding protein (G protein), gamma 10 [Source:EntrezGene;Acc:796780]	ENSDARG00000104043	21.3855	-5.80962	1.64294	-3.53612	0.000406051	0.0118155	56.088
wdr19	WD repeat domain 19 [Source:ZFIN;Acc:ZDB-GENE-090313-277]	ENSDARG00000037406	63.4021	-5.80432	1.39173	-4.17058	3.04e-05	0.00234948	55.8822
si:dkey-182i3.8	si:dkey-182i3.8 [Source:ZFIN;Acc:ZDB-GENE-030131-4134]	ENSDARG00000075834	30.8231	-5.80291	1.54398	-3.7584	0.000171002	0.0068801	55.8275
tmem177	transmembrane protein 177 [Source:ZFIN;Acc:ZDB-GENE-030131-993]	ENSDARG00000069301	54.0896	-5.79581	1.41076	-4.10829	3.99e-05	0.0025647	55.5535
CABZ01066312.1	NA	ENSDARG00000100624	22.5065	-5.79476	1.88701	-3.07087	0.00213438	0.0347982	55.5134
si:ch73-280o22.2	si:ch73-280o22.2 [Source:ZFIN;Acc:ZDB-GENE-141216-272]	ENSDARG00000077072	13.2703	-5.79318	1.84638	-3.13759	0.00170346	0.0302601	55.4526
si:dkey-94l16.4	si:dkey-94l16.4 [Source:ZFIN;Acc:ZDB-GENE-121214-291]	ENSDARG00000090142	16.6202	-5.79207	1.85467	-3.12296	0.00179041	0.0312127	55.4098
ushbp1	Usher syndrome 1C binding protein 1 [Source:ZFIN;Acc:ZDB-GENE-121024-2]	ENSDARG00000089071	26.6318	-5.79195	1.55643	-3.72131	0.000198193	0.00762817	55.4053
dalrd3	DALR anticodon binding domain containing 3 [Source:ZFIN;Acc:ZDB-GENE-061103-415]	ENSDARG00000068602	34.7756	-5.78514	1.49513	-3.86932	0.000109141	0.00498616	55.1442
si:ch211-120k19.1	si:ch211-120k19.1 [Source:ZFIN;Acc:ZDB-GENE-100922-282]	ENSDARG00000075517	20.7481	-5.784	1.89098	-3.05873	0.00222281	0.03579	55.1007
xpa	xeroderma pigmentosum, complementation group A [Source:ZFIN;Acc:ZDB-GENE-040426-1205]	ENSDARG00000038114	21.0277	-5.78333	1.89038	-3.05935	0.00221818	0.0357495	55.075
bmp5	bone morphogenetic protein 5 [Source:ZFIN;Acc:ZDB-GENE-040426-1413]	ENSDARG00000101701	40.0559	-5.78195	1.74467	-3.31407	0.000919499	0.0200658	55.0226
st8sia5	ST8 alpha-N-acetyl-neuraminide alpha-2,8-sialyltransferase 5 [Source:ZFIN;Acc:ZDB-GENE-060322-8]	ENSDARG00000036584	31.9888	-5.77746	1.52721	-3.78301	0.000154942	0.00644941	54.8514
si:dkey-162b3.5	si:dkey-162b3.5 [Source:ZFIN;Acc:ZDB-GENE-081028-56]	ENSDARG00000094362	17.5437	-5.77475	1.84379	-3.132	0.00173619	0.0306479	54.7487
LRRC2	leucine rich repeat containing 2 [Source:HGNC Symbol;Acc:HGNC:14676]	ENSDARG00000087624	19.7777	-5.77293	1.89488	-3.04659	0.0023145	0.036627	54.6795
cops3	COP9 signalosome subunit 3 [Source:ZFIN;Acc:ZDB-GENE-030131-7660]	ENSDARG00000008623	19.6068	-5.77231	1.8952	-3.04575	0.00232103	0.0366537	54.6559
tctn2	tectonic family member 2 [Source:ZFIN;Acc:ZDB-GENE-030131-751]	ENSDARG00000035633	19.5492	-5.76754	1.85384	-3.11113	0.00186373	0.0319017	54.4758
SLITRK5 (2 of 2)	SLIT and NTRK-like family, member 5 [Source:HGNC Symbol;Acc:HGNC:20295]	ENSDARG00000103359	38.8797	-5.76595	1.74678	-3.3009	0.000963748	0.0207801	54.4156
fam189a1	family with sequence similarity 189, member A1 [Source:ZFIN;Acc:ZDB-GENE-040718-129]	ENSDARG00000053380	13.8472	-5.7638	1.85763	-3.10278	0.00191712	0.0324813	54.3347
STIM2 (2 of 2)	stromal interaction molecule 2 [Source:HGNC Symbol;Acc:HGNC:19205]	ENSDARG00000074867	65.6931	-5.75863	1.38178	-4.16755	3.08e-05	0.00235315	54.1404
heatr6	HEAT repeat containing 6 [Source:ZFIN;Acc:ZDB-GENE-080204-118]	ENSDARG00000073686	16.9049	-5.75766	1.81306	-3.17566	0.00149497	0.027531	54.1038
MFAP3L	microfibrillar-associated protein 3-like [Source:HGNC Symbol;Acc:HGNC:29083]	ENSDARG00000062752	30.9379	-5.7576	1.53394	-3.75346	0.00017441	0.00697707	54.1016
fscn1a	fascin actin-bundling protein 1a [Source:ZFIN;Acc:ZDB-GENE-031009-1]	ENSDARG00000059680	221.583	-5.75631	1.10563	-5.20634	1.93e-07	9.26e-05	54.0532
pros1	protein S (alpha) [Source:ZFIN;Acc:ZDB-GENE-061013-657]	ENSDARG00000068261	42.8078	-5.75444	1.47688	-3.89634	9.77e-05	0.0045673	53.9833
arhgap6	Rho GTPase activating protein 6 [Source:ZFIN;Acc:ZDB-GENE-060616-298]	ENSDARG00000059672	35.7533	-5.75264	1.45424	-3.95578	7.63e-05	0.00392077	53.9161
CU929237.1	NA	ENSDARG00000081800	13.8478	-5.74631	1.84564	-3.11346	0.00184911	0.0317436	53.6801
slc24a4a	solute carrier family 24 (sodium/potassium/calcium exchanger), member 4a [Source:ZFIN;Acc:ZDB-GENE-050417-291]	ENSDARG00000015425	39.1403	-5.74361	1.49429	-3.8437	0.000121194	0.00538574	53.5796
yeats2	YEATS domain containing 2 [Source:ZFIN;Acc:ZDB-GENE-081104-292]	ENSDARG00000078767	54.7604	-5.74179	1.35468	-4.23848	2.25e-05	0.00190886	53.5121
CABZ01043017.1	NA	ENSDARG00000001937	15.5068	-5.73936	1.84481	-3.11109	0.00186399	0.0319017	53.4218
ptprt	protein tyrosine phosphatase, receptor type, t [Source:ZFIN;Acc:ZDB-GENE-101028-4]	ENSDARG00000097572	17.2344	-5.7392	1.86471	-3.0778	0.00208534	0.0342972	53.4161
vangl1	VANGL planar cell polarity protein 1 [Source:ZFIN;Acc:ZDB-GENE-040621-2]	ENSDARG00000004305	22.3191	-5.73291	1.89052	-3.03246	0.00242571	0.0377696	53.1837
arfip2a	ADP-ribosylation factor interacting protein 2a [Source:ZFIN;Acc:ZDB-GENE-041010-221]	ENSDARG00000059244	84.3141	-5.72873	1.23481	-4.63934	3.5e-06	0.00060124	53.0298
olfml3a	olfactomedin-like 3a [Source:ZFIN;Acc:ZDB-GENE-060825-31]	ENSDARG00000061852	14.6571	-5.72287	1.81835	-3.14728	0.00164796	0.0296175	52.8147
cdh10a	cadherin 10, type 2a (T2-cadherin) [Source:ZFIN;Acc:ZDB-GENE-060614-1]	ENSDARG00000055843	24.0847	-5.72015	1.88914	-3.02791	0.00246249	0.0380349	52.7152
smcr8b	Smith-Magenis syndrome chromosome region, candidate 8b [Source:ZFIN;Acc:ZDB-GENE-061122-1]	ENSDARG00000015803	15.3347	-5.71706	1.87849	-3.04343	0.00233899	0.0368857	52.6026
ACVR2B (2 of 2)	activin A receptor, type IIB [Source:HGNC Symbol;Acc:HGNC:174]	ENSDARG00000103108	20.2904	-5.71403	1.89521	-3.01499	0.00256985	0.0389659	52.4922
pimr129	Pim proto-oncogene, serine/threonine kinase, related 129 [Source:ZFIN;Acc:ZDB-GENE-130531-13]	ENSDARG00000068994	13.1299	-5.71284	1.85445	-3.08061	0.00206578	0.0341755	52.4488
cntn3a.1	contactin 3a, tandem duplicate 1 [Source:ZFIN;Acc:ZDB-GENE-081030-10]	ENSDARG00000062880	19.9388	-5.70868	1.87117	-3.05087	0.00228183	0.0363239	52.298
FAT4	FAT atypical cadherin 4 [Source:HGNC Symbol;Acc:HGNC:23109]	ENSDARG00000105285	459.591	-5.70557	0.955725	-5.96988	2.37e-09	3.34e-06	52.1851
plxna2	plexin A2 [Source:ZFIN;Acc:ZDB-GENE-090311-6]	ENSDARG00000060372	85.793	-5.70432	1.30982	-4.35505	1.33e-05	0.00141947	52.1401
CABZ01021453.1	NA	ENSDARG00000102090	22.9218	-5.70423	1.73256	-3.29236	0.000993487	0.0212202	52.137
pvalb8	parvalbumin 8 [Source:ZFIN;Acc:ZDB-GENE-030805-3]	ENSDARG00000037790	90.477	-5.70282	1.34694	-4.23389	2.3e-05	0.00190886	52.0859
oxct1b	3-oxoacid CoA transferase 1b [Source:ZFIN;Acc:ZDB-GENE-060929-212]	ENSDARG00000054319	13.7421	-5.70279	1.85978	-3.06637	0.00216674	0.035122	52.0846
ubash3ba	ubiquitin associated and SH3 domain containing Ba [Source:ZFIN;Acc:ZDB-GENE-060526-172]	ENSDARG00000061243	13.3896	-5.69887	1.85969	-3.06442	0.00218094	0.0352843	51.9433
tha1	threonine aldolase 1 [Source:ZFIN;Acc:ZDB-GENE-040704-14]	ENSDARG00000076225	25.7808	-5.6982	1.55715	-3.65938	0.000252822	0.00884248	51.9194
si:dkey-225f23.4	si:dkey-225f23.4 [Source:ZFIN;Acc:ZDB-GENE-070705-386]	ENSDARG00000102520	31.0985	-5.69605	1.73466	-3.28366	0.00102467	0.0215461	51.842
YIPF7	Yip1 domain family, member 7 [Source:HGNC Symbol;Acc:HGNC:26825]	ENSDARG00000039726	60.5998	-5.694	1.33738	-4.25756	2.07e-05	0.0018676	51.7683
sema3bl	sema domain, immunoglobulin domain (Ig), short basic domain, secreted, (semaphorin) 3bl [Source:ZFIN;Acc:ZDB-GENE-030131-2956]	ENSDARG00000007560	28.3459	-5.69204	1.58654	-3.58772	0.000333588	0.0105311	51.698
e4f1	E4F transcription factor 1 [Source:ZFIN;Acc:ZDB-GENE-050913-103]	ENSDARG00000038243	52.7507	-5.69042	1.32877	-4.28247	1.85e-05	0.00174068	51.6403
cdkl1	cyclin-dependent kinase-like 1 (CDC2-related kinase) [Source:ZFIN;Acc:ZDB-GENE-040808-34]	ENSDARG00000017329	32.9336	-5.69015	1.66243	-3.4228	0.000619805	0.015411	51.6303
prss12	protease, serine, 12 (neurotrypsin, motopsin) [Source:ZFIN;Acc:ZDB-GENE-090313-45]	ENSDARG00000061830	173.013	-5.68513	1.13374	-5.0145	5.32e-07	0.00017576	51.451
si:dkey-49n23.1	si:dkey-49n23.1 [Source:ZFIN;Acc:ZDB-GENE-050208-762]	ENSDARG00000040920	70.4557	-5.67494	1.30383	-4.35252	1.35e-05	0.0014269	51.0888
CACUL1	CDK2-associated, cullin domain 1 [Source:HGNC Symbol;Acc:HGNC:23727]	ENSDARG00000021885	26.6111	-5.67269	1.57095	-3.61098	0.000305043	0.00992745	51.0092
gas7a	growth arrest-specific 7a [Source:ZFIN;Acc:ZDB-GENE-130128-1]	ENSDARG00000074443	12.3105	-5.67033	1.85645	-3.0544	0.00225513	0.0359669	50.926
cnksr2a	connector enhancer of kinase suppressor of Ras 2a [Source:ZFIN;Acc:ZDB-GENE-060228-5]	ENSDARG00000074480	21.2856	-5.66948	1.89551	-2.99101	0.00278056	0.0410102	50.896
zgc:153981	zgc:153981 [Source:ZFIN;Acc:ZDB-GENE-061103-367]	ENSDARG00000069529	101.701	-5.66852	1.34628	-4.21051	2.55e-05	0.0020342	50.8621
capn1b	calpain 1, (mu/I) large subunit b [Source:ZFIN;Acc:ZDB-GENE-060503-491]	ENSDARG00000052748	12.3298	-5.66713	1.8563	-3.05292	0.00226623	0.0361097	50.8133
si:ch211-63i2.1	si:ch211-63i2.1 [Source:ZFIN;Acc:ZDB-GENE-131127-481]	ENSDARG00000097135	17.3276	-5.65752	1.82911	-3.09304	0.00198119	0.0331339	50.4757
fxn	frataxin [Source:ZFIN;Acc:ZDB-GENE-070209-286]	ENSDARG00000074356	21.5349	-5.6551	1.65758	-3.41166	0.000645683	0.0158441	50.3911
si:ch1073-181h11.2	si:ch1073-181h11.2 [Source:ZFIN;Acc:ZDB-GENE-081031-58]	ENSDARG00000103883	12.499	-5.65348	1.86221	-3.0359	0.00239822	0.0375388	50.3345
SUN2	Sad1 and UNC84 domain containing 2 [Source:HGNC Symbol;Acc:HGNC:14210]	ENSDARG00000086490	12.3476	-5.64696	1.86187	-3.03295	0.00242177	0.0377671	50.1078
ankrd24	ankyrin repeat domain 24 [Source:ZFIN;Acc:ZDB-GENE-050208-747]	ENSDARG00000062103	15.8277	-5.64695	1.79932	-3.13838	0.00169884	0.03021	50.1074
prdm5	PR domain containing 5 [Source:ZFIN;Acc:ZDB-GENE-040708-1]	ENSDARG00000006288	27.2196	-5.64396	1.60675	-3.51265	0.000443664	0.0126768	50.0037
papss1	3'-phosphoadenosine 5'-phosphosulfate synthase 1 [Source:ZFIN;Acc:ZDB-GENE-080721-5]	ENSDARG00000057099	14.0967	-5.64061	1.87799	-3.00353	0.00266863	0.0402036	49.8877
rab1bb	RAB1B, member RAS oncogene family b [Source:ZFIN;Acc:ZDB-GENE-040625-133]	ENSDARG00000056479	82.8259	-5.63957	1.17219	-4.81112	1.5e-06	0.000332912	49.8518
slc12a8	solute carrier family 12, member 8 [Source:ZFIN;Acc:ZDB-GENE-030131-5654]	ENSDARG00000074384	17.9531	-5.63567	1.78464	-3.15788	0.00158922	0.0288386	49.7171
trmt12	tRNA methyltransferase 12 homolog (S. cerevisiae) [Source:ZFIN;Acc:ZDB-GENE-060825-182]	ENSDARG00000060338	14.3253	-5.63471	1.86579	-3.02002	0.00252761	0.0387016	49.684
ablim1a	actin binding LIM protein 1a [Source:ZFIN;Acc:ZDB-GENE-080219-41]	ENSDARG00000060149	18.5141	-5.63383	1.64515	-3.42452	0.000615896	0.0153849	49.6537
ankrd46b	ankyrin repeat domain 46b [Source:ZFIN;Acc:ZDB-GENE-050114-7]	ENSDARG00000015780	13.9982	-5.62866	1.84213	-3.05552	0.00224669	0.0359343	49.4762
mettl11b	methyltransferase like 11B [Source:ZFIN;Acc:ZDB-GENE-081104-175]	ENSDARG00000042033	20.4323	-5.62769	1.89917	-2.96323	0.00304424	0.0432562	49.443
clcn1b	chloride channel, voltage-sensitive 1b [Source:ZFIN;Acc:ZDB-GENE-100921-11]	ENSDARG00000012269	12.726	-5.60817	1.868	-3.00224	0.00268004	0.0402162	48.7783
fzd9b	frizzled class receptor 9b [Source:ZFIN;Acc:ZDB-GENE-000906-4]	ENSDARG00000014673	36.1772	-5.60803	1.59223	-3.52212	0.000428112	0.0123369	48.7738
cntnap5l	contactin associated protein-like 5 like [Source:ZFIN;Acc:ZDB-GENE-140106-102]	ENSDARG00000073802	15.7064	-5.59891	1.80058	-3.10951	0.001874	0.0319434	48.4665
rab15	RAB15, member RAS oncogene family [Source:ZFIN;Acc:ZDB-GENE-040718-2]	ENSDARG00000026484	22.5676	-5.59817	1.89794	-2.94961	0.00318179	0.0444713	48.4414
si:dkey-58f10.7	si:dkey-58f10.7 [Source:ZFIN;Acc:ZDB-GENE-060526-321]	ENSDARG00000091972	13.9978	-5.59599	1.88907	-2.96229	0.00305358	0.0432562	48.3683
chn1	chimerin 1 [Source:ZFIN;Acc:ZDB-GENE-040426-1934]	ENSDARG00000101735	24.2159	-5.5942	1.58043	-3.53967	0.000400622	0.0117865	48.3085
tmed1a	transmembrane emp24 protein transport domain containing 1a [Source:ZFIN;Acc:ZDB-GENE-040801-229]	ENSDARG00000031325	56.7121	-5.59219	1.36845	-4.08651	4.38e-05	0.00266512	48.2412
zgc:194285	zgc:194285 [Source:ZFIN;Acc:ZDB-GENE-081022-97]	ENSDARG00000078423	25.4997	-5.59052	1.59246	-3.51061	0.000447075	0.0127279	48.1852
alkbh7	alkB homolog 7 [Source:ZFIN;Acc:ZDB-GENE-050417-78]	ENSDARG00000037906	18.6998	-5.58954	1.90478	-2.93449	0.003341	0.0459682	48.1527
si:dkey-148f10.4	si:dkey-148f10.4 [Source:ZFIN;Acc:ZDB-GENE-060503-292]	ENSDARG00000094627	14.8879	-5.588	1.87868	-2.97443	0.00293535	0.0423666	48.1012
zar1	zygote arrest 1 [Source:ZFIN;Acc:ZDB-GENE-030818-1]	ENSDARG00000019706	11.507	-5.57617	1.86885	-2.98374	0.00284746	0.0415394	47.7082
rab14l	RAB14, member RAS oncogene family, like [Source:ZFIN;Acc:ZDB-GENE-040426-1207]	ENSDARG00000035188	42.0357	-5.57558	1.42762	-3.90551	9.4e-05	0.0044401	47.689
loxhd1b	lipoxygenase homology domains 1b [Source:ZFIN;Acc:ZDB-GENE-081104-370]	ENSDARG00000074638	44.001	-5.5752	1.63015	-3.42006	0.000626076	0.0154683	47.6762
PDGFRB	platelet-derived growth factor receptor, beta polypeptide [Source:HGNC Symbol;Acc:HGNC:8804]	ENSDARG00000100897	20.2607	-5.57316	1.78236	-3.12685	0.00176691	0.0309953	47.6088
sertad4	SERTA domain containing 4 [Source:ZFIN;Acc:ZDB-GENE-090313-199]	ENSDARG00000089795	28.4172	-5.57261	1.66006	-3.35688	0.000788272	0.0180798	47.5907
zbtb41	zinc finger and BTB domain containing 41 [Source:ZFIN;Acc:ZDB-GENE-130530-649]	ENSDARG00000054984	41.1751	-5.56933	1.63229	-3.41198	0.000644935	0.0158441	47.4827
fgf12b	fibroblast growth factor 12b [Source:ZFIN;Acc:ZDB-GENE-060825-134]	ENSDARG00000062542	202.558	-5.56854	1.25516	-4.43653	9.14e-06	0.0011416	47.4567
dtwd1	DTW domain containing 1 [Source:ZFIN;Acc:ZDB-GENE-041010-23]	ENSDARG00000059386	31.1123	-5.56508	1.46383	-3.80173	0.000143687	0.00611685	47.3431
ptch1	patched 1 [Source:ZFIN;Acc:ZDB-GENE-980526-196]	ENSDARG00000016404	125.976	-5.56325	1.21207	-4.58989	4.43e-06	0.000692249	47.2831
CU467828.1	NA	ENSDARG00000074082	13.2596	-5.56122	1.83395	-3.03237	0.00242641	0.0377696	47.2165
si:dkey-234l24.9	si:dkey-234l24.9 [Source:ZFIN;Acc:ZDB-GENE-110914-36]	ENSDARG00000086259	12.4295	-5.55985	1.87084	-2.97185	0.00296014	0.0425786	47.1719
sass6	SAS-6 centriolar assembly protein [Source:ZFIN;Acc:ZDB-GENE-040426-2784]	ENSDARG00000058346	27.7754	-5.55922	1.64493	-3.37961	0.000725877	0.0171624	47.1511
si:dkey-21p1.3	si:dkey-21p1.3 [Source:ZFIN;Acc:ZDB-GENE-081105-162]	ENSDARG00000002295	199.51	-5.55893	1.26099	-4.40839	1.04e-05	0.00122771	47.1417
si:zfos-632h11.5	si:zfos-632h11.5 [Source:ZFIN;Acc:ZDB-GENE-141212-410]	ENSDARG00000098912	11.8045	-5.558	1.87537	-2.96368	0.00303984	0.0432562	47.1112
irx5b	iroquois homeobox 5b [Source:ZFIN;Acc:ZDB-GENE-040628-5]	ENSDARG00000074070	20.8467	-5.5571	1.62781	-3.41385	0.000640515	0.0157632	47.0819
wdr90	WD repeat domain 90 [Source:ZFIN;Acc:ZDB-GENE-070424-67]	ENSDARG00000079241	20.3635	-5.55532	1.77144	-3.13604	0.00171243	0.0303876	47.0238
C10H21orf91	chromosome 21 open reading frame 91 [Source:HGNC Symbol;Acc:HGNC:16459]	ENSDARG00000030803	12.3661	-5.55507	1.88136	-2.95269	0.00315016	0.0442545	47.0156
ptprja	protein tyrosine phosphatase, receptor type, J a [Source:ZFIN;Acc:ZDB-GENE-030131-8301]	ENSDARG00000033042	11.4885	-5.54749	1.86791	-2.96989	0.00297902	0.0427816	46.7694
wdr4	WD repeat domain 4 [Source:ZFIN;Acc:ZDB-GENE-060810-10]	ENSDARG00000090581	11.974	-5.5455	1.8727	-2.96123	0.00306415	0.0432988	46.7048
si:ch73-66d24.2	si:ch73-66d24.2 [Source:ZFIN;Acc:ZDB-GENE-131121-331]	ENSDARG00000067710	11.7968	-5.54164	1.87278	-2.95905	0.0030859	0.0435696	46.58
pbld2	phenazine biosynthesis-like protein domain containing 2 [Source:ZFIN;Acc:ZDB-GENE-050417-456]	ENSDARG00000026359	209.263	-5.52527	1.19579	-4.6206	3.83e-06	0.000645028	46.0544
hprt1l	hypoxanthine phosphoribosyltransferase 1, like [Source:ZFIN;Acc:ZDB-GENE-040625-17]	ENSDARG00000014866	21.7641	-5.52139	1.90342	-2.90077	0.00372247	0.0492957	45.9307
si:dkey-62k3.4	si:dkey-62k3.4 [Source:ZFIN;Acc:ZDB-GENE-141216-208]	ENSDARG00000102710	11.8865	-5.52068	1.88304	-2.9318	0.00337007	0.0461891	45.9084
parp8	poly (ADP-ribose) polymerase family, member 8 [Source:ZFIN;Acc:ZDB-GENE-060929-432]	ENSDARG00000059789	11.9843	-5.51646	1.86277	-2.96143	0.00306211	0.0432988	45.7742
gulp1b	GULP, engulfment adaptor PTB domain containing 1b [Source:ZFIN;Acc:ZDB-GENE-120228-2]	ENSDARG00000057833	14.6646	-5.51546	1.87993	-2.93386	0.00334775	0.0459954	45.7424
bhlhe41	basic helix-loop-helix family, member e41 [Source:ZFIN;Acc:ZDB-GENE-050419-146]	ENSDARG00000041691	57.0136	-5.51391	1.29253	-4.26598	1.99e-05	0.0018235	45.6933
clic5a	chloride intracellular channel 5a [Source:ZFIN;Acc:ZDB-GENE-041114-84]	ENSDARG00000075993	202.053	-5.51196	1.12592	-4.89552	9.8e-07	0.000257604	45.6315
zbtb12.1	zinc finger and BTB domain containing 12, tandem duplicate 1 [Source:ZFIN;Acc:ZDB-GENE-060503-875]	ENSDARG00000103949	26.7146	-5.50962	1.63319	-3.37353	0.000742122	0.0174001	45.5576
myod1	myogenic differentiation 1 [Source:ZFIN;Acc:ZDB-GENE-980526-561]	ENSDARG00000030110	228.957	-5.50749	1.03942	-5.2986	1.17e-07	7.03e-05	45.4903
ttc23	tetratricopeptide repeat domain 23 [Source:ZFIN;Acc:ZDB-GENE-050419-126]	ENSDARG00000022160	11.0519	-5.50379	1.874	-2.93691	0.00331496	0.0457312	45.3738
opn4xb	opsin 4xb [Source:ZFIN;Acc:ZDB-GENE-070705-526]	ENSDARG00000103259	43.9159	-5.50195	1.54581	-3.55928	0.000371874	0.0112148	45.3162
mapta	microtubule-associated protein tau a [Source:ZFIN;Acc:ZDB-GENE-081027-1]	ENSDARG00000089314	16.0967	-5.50033	1.80386	-3.04919	0.00229457	0.0363552	45.2651
zbtb2a	zinc finger and BTB domain containing 2a [Source:ZFIN;Acc:ZDB-GENE-040426-726]	ENSDARG00000044038	21.1327	-5.49633	1.84145	-2.98479	0.00283772	0.0414903	45.1399
slc25a1a	solute carrier family 25 (mitochondrial carrier; citrate transporter), member 1a [Source:ZFIN;Acc:ZDB-GENE-040426-1172]	ENSDARG00000057110	14.0022	-5.49421	1.82123	-3.01676	0.00255496	0.0389659	45.0736
dnajc12	DnaJ (Hsp40) homolog, subfamily C, member 12 [Source:ZFIN;Acc:ZDB-GENE-070801-3]	ENSDARG00000086691	10.9303	-5.49171	1.8751	-2.92875	0.00340325	0.0464551	44.9955
cx39.9	connexin 39.9 [Source:ZFIN;Acc:ZDB-GENE-040406-2]	ENSDARG00000004082	70.5259	-5.48775	1.47507	-3.72034	0.000198954	0.00764	44.8722
si:ch73-390p7.2	si:ch73-390p7.2 [Source:ZFIN;Acc:ZDB-GENE-131121-522]	ENSDARG00000097489	77.7332	-5.48521	1.23815	-4.43016	9.42e-06	0.00114701	44.7932
plekhd1	pleckstrin homology domain containing, family D (with coiled-coil domains) member 1 [Source:ZFIN;Acc:ZDB-GENE-130926-1]	ENSDARG00000091349	14.0828	-5.48313	1.87792	-2.91979	0.00350271	0.0473146	44.7289
rbm24b	RNA binding motif protein 24b [Source:ZFIN;Acc:ZDB-GENE-060312-43]	ENSDARG00000031809	11.752	-5.47797	1.88815	-2.90124	0.00371692	0.0492609	44.569
si:dkey-71h2.2	si:dkey-71h2.2 [Source:ZFIN;Acc:ZDB-GENE-041014-145]	ENSDARG00000043394	16.1046	-5.47448	1.6688	-3.28049	0.00103628	0.0216494	44.4614
ptcd1	pentatricopeptide repeat domain 1 [Source:ZFIN;Acc:ZDB-GENE-030131-6146]	ENSDARG00000076176	79.2607	-5.47364	1.42609	-3.83822	0.000123931	0.0054692	44.4353
si:dkey-4e4.1	si:dkey-4e4.1 [Source:ZFIN;Acc:ZDB-GENE-110914-73]	ENSDARG00000098170	35.2286	-5.47133	1.78265	-3.06921	0.00214623	0.0348902	44.3644
hmg20a	high mobility group 20A [Source:ZFIN;Acc:ZDB-GENE-030131-5107]	ENSDARG00000031198	138.407	-5.46218	1.10167	-4.95807	7.12e-07	0.000203425	44.0839
si:dkey-32e6.6	si:dkey-32e6.6 [Source:ZFIN;Acc:ZDB-GENE-081031-90]	ENSDARG00000070857	49.3692	-5.4599	1.31761	-4.1438	3.42e-05	0.00244489	44.0142
si:dkey-48n15.2	si:dkey-48n15.2 [Source:ZFIN;Acc:ZDB-GENE-090313-314]	ENSDARG00000057148	28.6924	-5.4529	1.4797	-3.68515	0.000228572	0.0082769	43.8013
dnajc17	DnaJ (Hsp40) homolog, subfamily C, member 17 [Source:ZFIN;Acc:ZDB-GENE-040426-894]	ENSDARG00000104959	10.9115	-5.45182	1.88153	-2.89755	0.00376092	0.0495324	43.7685
phf21aa	PHD finger protein 21Aa [Source:ZFIN;Acc:ZDB-GENE-050208-99]	ENSDARG00000006878	14.5437	-5.44864	1.80681	-3.01561	0.00256462	0.0389659	43.6722
ube2ql1	ubiquitin-conjugating enzyme E2Q family-like 1 [Source:ZFIN;Acc:ZDB-GENE-030131-8137]	ENSDARG00000079276	85.32	-5.448	1.39459	-3.90653	9.36e-05	0.0044338	43.6528
zgc:66472	zgc:66472 [Source:ZFIN;Acc:ZDB-GENE-030131-5705]	ENSDARG00000075916	38.9027	-5.4401	1.38276	-3.93423	8.35e-05	0.0041262	43.4142
cndp2	CNDP dipeptidase 2 (metallopeptidase M20 family) [Source:ZFIN;Acc:ZDB-GENE-030131-5499]	ENSDARG00000003931	117.728	-5.43507	1.20253	-4.51969	6.19e-06	0.000873354	43.2633
twf2a	twinfilin actin-binding protein 2a [Source:ZFIN;Acc:ZDB-GENE-030131-7638]	ENSDARG00000094792	83.9227	-5.43336	1.31823	-4.12172	3.76e-05	0.00250177	43.212
CR925773.1	NA	ENSDARG00000054515	24.5371	-5.42531	1.63839	-3.31137	0.000928391	0.0202207	42.9715
si:ch73-233m11.2	si:ch73-233m11.2 [Source:ZFIN;Acc:ZDB-GENE-081104-266]	ENSDARG00000091859	15.0176	-5.42336	1.80322	-3.00759	0.00263326	0.0397773	42.9136
si:dkey-219c3.2	si:dkey-219c3.2 [Source:ZFIN;Acc:ZDB-GENE-090313-238]	ENSDARG00000075805	99.4514	-5.41882	1.24906	-4.33833	1.44e-05	0.00146686	42.7787
wipi2	WD repeat domain, phosphoinositide interacting 2 [Source:ZFIN;Acc:ZDB-GENE-040718-488]	ENSDARG00000037871	48.8619	-5.41515	1.51577	-3.57255	0.000353523	0.0109352	42.6699
parapinopsinb	parapinopsin b [Source:ZFIN;Acc:ZDB-GENE-030616-134]	ENSDARG00000044672	64.1588	-5.41409	1.25095	-4.32797	1.5e-05	0.00149233	42.6388
ndufaf6	NADH dehydrogenase (ubiquinone) complex I, assembly factor 6 [Source:ZFIN;Acc:ZDB-GENE-100112-1]	ENSDARG00000053652	85.1632	-5.4081	1.23508	-4.37875	1.19e-05	0.0013505	42.4618
NID1 (2 of 2)	nidogen 1 [Source:HGNC Symbol;Acc:HGNC:7821]	ENSDARG00000103129	22.1441	-5.40185	1.61564	-3.34347	0.000827376	0.0187472	42.2784
JAKMIP3	Janus kinase and microtubule interacting protein 3 [Source:HGNC Symbol;Acc:HGNC:23523]	ENSDARG00000100708	43.0501	-5.39208	1.5844	-3.40323	0.000665945	0.0162497	41.993
gcgb	glucagon b [Source:ZFIN;Acc:ZDB-GENE-040712-2]	ENSDARG00000040907	13.3653	-5.38986	1.8629	-2.89327	0.00381258	0.049901	41.9286
kif18a	kinesin family member 18A [Source:ZFIN;Acc:ZDB-GENE-040426-862]	ENSDARG00000008022	43.0641	-5.38689	1.46419	-3.6791	0.000234057	0.0084491	41.8423
oaz2a	ornithine decarboxylase antizyme 2a [Source:ZFIN;Acc:ZDB-GENE-121005-1]	ENSDARG00000045929	60.3347	-5.38676	1.35749	-3.96817	7.24e-05	0.00379186	41.8384
itsn2a	intersectin 2a [Source:ZFIN;Acc:ZDB-GENE-041014-84]	ENSDARG00000000161	21.1203	-5.38348	1.76762	-3.04561	0.00232211	0.0366537	41.7435
mybl2a	v-myb avian myeloblastosis viral oncogene homolog-like 2a [Source:ZFIN;Acc:ZDB-GENE-980526-529]	ENSDARG00000095241	14.3509	-5.38175	1.8084	-2.97597	0.00292066	0.0421906	41.6934
AK6	adenylate kinase 6 [Source:HGNC Symbol;Acc:HGNC:49151]	ENSDARG00000035573	59.7243	-5.38124	1.27111	-4.23349	2.3e-05	0.00190886	41.6789
si:dkeyp-77c8.1	si:dkeyp-77c8.1 [Source:ZFIN;Acc:ZDB-GENE-090313-397]	ENSDARG00000093940	41.6128	-5.37117	1.57743	-3.40501	0.000661625	0.0161882	41.3888
si:dkey-13n15.11	si:dkey-13n15.11 [Source:ZFIN;Acc:ZDB-GENE-070705-295]	ENSDARG00000078002	60.9859	-5.37057	1.39739	-3.84328	0.000121401	0.00538574	41.3717
tfec	transcription factor EC [Source:ZFIN;Acc:ZDB-GENE-041210-21]	ENSDARG00000098745	26.9309	-5.36856	1.50625	-3.56419	0.000364988	0.0110957	41.3141
ccdc80l1	coiled-coil domain containing 80 like 1 [Source:ZFIN;Acc:ZDB-GENE-120328-4]	ENSDARG00000030975	34.9915	-5.35918	1.56004	-3.43528	0.000591948	0.0149611	41.0463
GPC6 (2 of 3)	glypican 6 [Source:HGNC Symbol;Acc:HGNC:4454]	ENSDARG00000103156	80.5824	-5.35896	1.2321	-4.34947	1.36e-05	0.00142894	41.04
nkx3.2	NK3 homeobox 2 [Source:ZFIN;Acc:ZDB-GENE-030127-1]	ENSDARG00000037639	845.944	-5.35107	1.06384	-5.02998	4.91e-07	0.000165387	40.8163
rhoj	ras homolog family member J [Source:ZFIN;Acc:ZDB-GENE-040724-272]	ENSDARG00000020250	31.7473	-5.34966	1.46673	-3.64734	0.000264971	0.00913473	40.7763
serpinf1	serpin peptidase inhibitor, clade F (alpha-2 antiplasmin, pigment epithelium derived factor), member 1 [Source:ZFIN;Acc:ZDB-GENE-040912-2]	ENSDARG00000069048	339.067	-5.34859	1.0439	-5.12365	3e-07	0.000117487	40.7462
bzw2	basic leucine zipper and W2 domains 2 [Source:ZFIN;Acc:ZDB-GENE-040426-746]	ENSDARG00000035918	440.245	-5.34388	1.10484	-4.83681	1.32e-06	0.000317754	40.6132
grapa	GRB2-related adaptor protein a [Source:ZFIN;Acc:ZDB-GENE-050522-347]	ENSDARG00000005414	31.388	-5.34058	1.72813	-3.09038	0.00199899	0.0333545	40.5205
xrcc3	X-ray repair complementing defective repair in Chinese hamster cells 3 [Source:ZFIN;Acc:ZDB-GENE-050320-116]	ENSDARG00000017928	21.4053	-5.34027	1.63128	-3.27366	0.00106163	0.0220677	40.5119
mkks	McKusick-Kaufman syndrome [Source:ZFIN;Acc:ZDB-GENE-040426-757]	ENSDARG00000016139	21.3414	-5.34023	1.84011	-2.90213	0.00370639	0.0491599	40.5105
tdh2	L-threonine dehydrogenase 2 [Source:ZFIN;Acc:ZDB-GENE-070620-14]	ENSDARG00000001463	26.3234	-5.33765	1.76151	-3.03016	0.00244428	0.0379077	40.4383
cers2b	ceramide synthase 2b [Source:ZFIN;Acc:ZDB-GENE-110408-40]	ENSDARG00000058992	111.914	-5.33715	1.43376	-3.7225	0.000197262	0.0076097	40.4243
lin7a	lin-7 homolog A (C. elegans) [Source:ZFIN;Acc:ZDB-GENE-040426-1665]	ENSDARG00000013414	156.25	-5.3352	1.23261	-4.32838	1.5e-05	0.00149233	40.3697
zak	sterile alpha motif and leucine zipper containing kinase AZK [Source:ZFIN;Acc:ZDB-GENE-070912-386]	ENSDARG00000044615	45.1147	-5.32453	1.3622	-3.90876	9.28e-05	0.0044305	40.0721
timm10b	translocase of inner mitochondrial membrane 10 homolog B (yeast) [Source:ZFIN;Acc:ZDB-GENE-050417-370]	ENSDARG00000043898	37.0696	-5.31573	1.55114	-3.42698	0.000610335	0.0153339	39.8285
lzts2a	leucine zipper, putative tumor suppressor 2a [Source:ZFIN;Acc:ZDB-GENE-090313-276]	ENSDARG00000074597	59.4577	-5.31208	1.60081	-3.31837	0.000905431	0.0199569	39.7277
zgc:110224	zgc:110224 [Source:ZFIN;Acc:ZDB-GENE-050417-120]	ENSDARG00000032263	19.2113	-5.3111	1.69516	-3.1331	0.00172971	0.0305803	39.701
inppl1b	inositol polyphosphate phosphatase-like 1b [Source:ZFIN;Acc:ZDB-GENE-030616-75]	ENSDARG00000001442	32.3085	-5.30408	1.50968	-3.51338	0.000442443	0.0126633	39.5081
si:ch211-155e24.3	si:ch211-155e24.3 [Source:ZFIN;Acc:ZDB-GENE-070912-116]	ENSDARG00000105127	76.2476	-5.30341	1.27831	-4.14876	3.34e-05	0.00241863	39.4899
foxj2	forkhead box J2 [Source:ZFIN;Acc:ZDB-GENE-100922-240]	ENSDARG00000057680	30.2437	-5.2942	1.48083	-3.57515	0.000350024	0.0108797	39.2387
si:ch73-191k20.4	si:ch73-191k20.4 [Source:ZFIN;Acc:ZDB-GENE-090313-142]	ENSDARG00000093438	199.873	-5.29319	1.28019	-4.1347	3.55e-05	0.00244489	39.2112
dpysl2b	dihydropyrimidinase-like 2b [Source:ZFIN;Acc:ZDB-GENE-031105-1]	ENSDARG00000032083	39.761	-5.29292	1.51971	-3.48284	0.000496125	0.0135334	39.2037
diexf	digestive organ expansion factor homolog [Source:ZFIN;Acc:ZDB-GENE-021217-2]	ENSDARG00000017696	73.0169	-5.29138	1.34074	-3.94662	7.93e-05	0.00402469	39.1618
rsg1	REM2 and RAB-like small GTPase 1 [Source:ZFIN;Acc:ZDB-GENE-040912-80]	ENSDARG00000028442	22.6661	-5.28042	1.77199	-2.97994	0.00288309	0.0419079	38.8656
im:7151449	im:7151449 [Source:ZFIN;Acc:ZDB-GENE-041111-283]	ENSDARG00000086724	75.8311	-5.2797	1.2786	-4.12927	3.64e-05	0.00246911	38.8463
trim63a	tripartite motif containing 63a [Source:ZFIN;Acc:ZDB-GENE-040625-139]	ENSDARG00000028027	446.864	-5.27101	0.985241	-5.34997	8.8e-08	5.93e-05	38.6128
cldn5b	claudin 5b [Source:ZFIN;Acc:ZDB-GENE-041010-140]	ENSDARG00000014059	167.696	-5.26935	1.19263	-4.41827	9.95e-06	0.00118189	38.5685
wnt2	wingless-type MMTV integration site family member 2 [Source:ZFIN;Acc:ZDB-GENE-980526-416]	ENSDARG00000041117	58.749	-5.26334	1.30966	-4.01885	5.85e-05	0.00322193	38.4081
si:ch211-223c9.2	si:ch211-223c9.2 [Source:ZFIN;Acc:ZDB-GENE-050208-365]	ENSDARG00000092881	59.6243	-5.26225	1.61427	-3.25984	0.00111477	0.0228068	38.3792
gpd1l	glycerol-3-phosphate dehydrogenase 1-like [Source:ZFIN;Acc:ZDB-GENE-041010-220]	ENSDARG00000040024	27.0237	-5.26207	1.6164	-3.25543	0.00113223	0.0229003	38.3742
pcdh1g31	protocadherin 1 gamma 31 [Source:ZFIN;Acc:ZDB-GENE-050609-24]	ENSDARG00000100670	21.3623	-5.26116	1.62722	-3.23323	0.001224	0.0241053	38.3502
tdp1	tyrosyl-DNA phosphodiesterase 1 [Source:ZFIN;Acc:ZDB-GENE-090909-1]	ENSDARG00000073866	24.6951	-5.2605	1.52731	-3.44429	0.00057257	0.014714	38.3326
magi2a	membrane associated guanylate kinase, WW and PDZ domain containing 2a [Source:ZFIN;Acc:ZDB-GENE-050810-4]	ENSDARG00000021590	97.4365	-5.25655	1.18658	-4.43	9.42e-06	0.00114701	38.2277
dnal1	dynein, axonemal, light chain 1 [Source:ZFIN;Acc:ZDB-GENE-040801-178]	ENSDARG00000034042	16.9209	-5.25451	1.77719	-2.95663	0.0031102	0.043876	38.1737
fam46c	family with sequence similarity 46, member C [Source:ZFIN;Acc:ZDB-GENE-030131-5365]	ENSDARG00000010437	41.416	-5.25341	1.45664	-3.60653	0.000310322	0.0100208	38.1446
stxbp5a	syntaxin binding protein 5a (tomosyn) [Source:ZFIN;Acc:ZDB-GENE-041001-161]	ENSDARG00000002656	49.2328	-5.25312	1.30647	-4.02084	5.8e-05	0.00320524	38.137
kcnd3	potassium voltage-gated channel, Shal-related subfamily, member 3 [Source:ZFIN;Acc:ZDB-GENE-030131-5626]	ENSDARG00000056101	18.8804	-5.23858	1.78822	-2.9295	0.00339511	0.0463953	37.7546
zdhhc23b	zinc finger, DHHC-type containing 23b [Source:ZFIN;Acc:ZDB-GENE-040808-13]	ENSDARG00000003899	18.9182	-5.23365	1.78932	-2.92494	0.00344517	0.046861	37.6259
mcamb	melanoma cell adhesion molecule b [Source:ZFIN;Acc:ZDB-GENE-030219-213]	ENSDARG00000005368	134.973	-5.23127	1.05673	-4.95042	7.41e-07	0.000208063	37.5637
caskb	calcium/calmodulin-dependent serine protein kinase b [Source:ZFIN;Acc:ZDB-GENE-030131-4473]	ENSDARG00000100119	117.447	-5.22886	1.18054	-4.42922	9.46e-06	0.00114701	37.501
pcdh10b	protocadherin 10b [Source:ZFIN;Acc:ZDB-GENE-030721-4]	ENSDARG00000102824	82.0693	-5.22819	1.14989	-4.54669	5.45e-06	0.000810938	37.4836
ADM (2 of 2)	adrenomedullin [Source:HGNC Symbol;Acc:HGNC:259]	ENSDARG00000069027	64.9229	-5.21533	1.35067	-3.8613	0.000112785	0.00508375	37.151
si:dkey-82o10.4	si:dkey-82o10.4 [Source:ZFIN;Acc:ZDB-GENE-141222-46]	ENSDARG00000101526	16.211	-5.20785	1.6513	-3.15379	0.00161166	0.029183	36.9589
fli1b	Fli-1 proto-oncogene, ETS transcription factor b [Source:ZFIN;Acc:ZDB-GENE-031114-3]	ENSDARG00000040080	50.7562	-5.20414	1.29364	-4.02287	5.75e-05	0.00319874	36.8641
asb1	ankyrin repeat and SOCS box containing 1 [Source:ZFIN;Acc:ZDB-GENE-040718-234]	ENSDARG00000026635	48.0479	-5.19965	1.43173	-3.63172	0.000281539	0.00937981	36.7494
amer2	APC membrane recruitment protein 2 [Source:ZFIN;Acc:ZDB-GENE-070719-5]	ENSDARG00000075222	33.5457	-5.19743	1.50736	-3.44804	0.000564663	0.0146063	36.693
esco2	establishment of sister chromatid cohesion N-acetyltransferase 2 [Source:ZFIN;Acc:ZDB-GENE-050913-156]	ENSDARG00000014685	41.7916	-5.19505	1.34238	-3.87002	0.000108827	0.00498533	36.6324
snupn	snurportin 1 [Source:ZFIN;Acc:ZDB-GENE-030131-3464]	ENSDARG00000008395	38.9184	-5.18864	1.40054	-3.70474	0.000211612	0.00790987	36.4702
zgc:92287	zgc:92287 [Source:ZFIN;Acc:ZDB-GENE-040718-350]	ENSDARG00000040161	249.809	-5.18758	1.31322	-3.95026	7.81e-05	0.0039879	36.4431
cacna1sb	calcium channel, voltage-dependent, L type, alpha 1S subunit, b [Source:ZFIN;Acc:ZDB-GENE-051227-1]	ENSDARG00000042552	211.422	-5.1769	1.12694	-4.59377	4.35e-06	0.000685843	36.1744
osgepl1	O-sialoglycoprotein endopeptidase-like 1 [Source:ZFIN;Acc:ZDB-GENE-030616-532]	ENSDARG00000000651	33.1372	-5.17684	1.53759	-3.36685	0.000760313	0.0177526	36.1729
hmgxb4a	HMG box domain containing 4a [Source:ZFIN;Acc:ZDB-GENE-070912-675]	ENSDARG00000075783	33.5578	-5.15627	1.38696	-3.71768	0.00020106	0.00768588	35.6608
SOCS6 (2 of 2)	suppressor of cytokine signaling 6 [Source:HGNC Symbol;Acc:HGNC:16833]	ENSDARG00000058565	31.7119	-5.15515	1.57147	-3.28046	0.00103637	0.0216494	35.6333
metap1d	methionyl aminopeptidase type 1D (mitochondrial) [Source:ZFIN;Acc:ZDB-GENE-050522-71]	ENSDARG00000019715	66.0943	-5.15314	1.26982	-4.05817	4.95e-05	0.00287506	35.5836
nme3	NME/NM23 nucleoside diphosphate kinase 3 [Source:ZFIN;Acc:ZDB-GENE-000210-34]	ENSDARG00000100990	87.5186	-5.15083	1.21694	-4.23261	2.31e-05	0.00190886	35.5266
dyrk2	dual-specificity tyrosine-(Y)-phosphorylation regulated kinase 2 [Source:ZFIN;Acc:ZDB-GENE-030131-2804]	ENSDARG00000094646	253.351	-5.14945	1.04495	-4.92794	8.31e-07	0.000225951	35.4928
nosip	nitric oxide synthase interacting protein [Source:ZFIN;Acc:ZDB-GENE-041114-146]	ENSDARG00000037958	58.7151	-5.14599	1.28387	-4.00818	6.12e-05	0.00332745	35.4076
zbtb14	zinc finger and BTB domain containing 14 [Source:ZFIN;Acc:ZDB-GENE-040426-2946]	ENSDARG00000098273	18.4172	-5.14393	1.66635	-3.08694	0.0020223	0.0336826	35.3571
fam101a	family with sequence similarity 101, member A [Source:ZFIN;Acc:ZDB-GENE-030616-80]	ENSDARG00000023484	28.0843	-5.14324	1.74833	-2.9418	0.00326309	0.0451636	35.3403
xdh	xanthine dehydrogenase [Source:ZFIN;Acc:ZDB-GENE-070719-9]	ENSDARG00000055240	68.6219	-5.13785	1.2493	-4.11257	3.91e-05	0.00253702	35.2084
xpr1a	xenotropic and polytropic retrovirus receptor 1a [Source:ZFIN;Acc:ZDB-GENE-060503-362]	ENSDARG00000062449	48.1065	-5.13337	1.40868	-3.64409	0.000268337	0.00918155	35.0993
zgc:172271	zgc:172271 [Source:ZFIN;Acc:ZDB-GENE-080204-110]	ENSDARG00000013240	27.7422	-5.13316	1.52838	-3.35856	0.00078351	0.0180683	35.0942
si:dkeyp-113d7.10	si:dkeyp-113d7.10 [Source:ZFIN;Acc:ZDB-GENE-061207-80]	ENSDARG00000092359	34.0947	-5.1254	1.53893	-3.3305	0.000866907	0.0193056	34.906
zgc:56585	zgc:56585 [Source:ZFIN;Acc:ZDB-GENE-040426-1084]	ENSDARG00000026236	49.2513	-5.12443	1.29674	-3.95179	7.76e-05	0.00397465	34.8825
zbtb8b	zinc finger and BTB domain containing 8B [Source:ZFIN;Acc:ZDB-GENE-050417-42]	ENSDARG00000035889	55.6438	-5.12241	1.3951	-3.67172	0.000240922	0.00856849	34.8336
cspp1b	centrosome and spindle pole associated protein 1b [Source:ZFIN;Acc:ZDB-GENE-070912-619]	ENSDARG00000091628	27.3912	-5.12234	1.54493	-3.31557	0.000914551	0.0200227	34.832
si:ch211-165d12.4	si:ch211-165d12.4 [Source:ZFIN;Acc:ZDB-GENE-080303-7]	ENSDARG00000079353	19.1704	-5.12215	1.61214	-3.17724	0.00148685	0.0274538	34.8275
fbxl16	F-box and leucine-rich repeat protein 16 [Source:ZFIN;Acc:ZDB-GENE-120215-180]	ENSDARG00000060915	18.7073	-5.12017	1.66306	-3.07876	0.00207863	0.0342972	34.7796
si:ch211-10a23.2	si:ch211-10a23.2 [Source:ZFIN;Acc:ZDB-GENE-090313-9]	ENSDARG00000060656	30.0505	-5.11179	1.65115	-3.09589	0.00196225	0.0330013	34.5781
si:ch211-198n5.11	si:ch211-198n5.11 [Source:ZFIN;Acc:ZDB-GENE-050411-52]	ENSDARG00000054400	62.3553	-5.10731	1.25569	-4.06733	4.76e-05	0.00281288	34.4709
grhl2a	grainyhead-like transcription factor 2a [Source:ZFIN;Acc:ZDB-GENE-050913-123]	ENSDARG00000058342	23.3648	-5.10444	1.7523	-2.91298	0.00357992	0.0480496	34.4024
gprc5ba	G protein-coupled receptor, class C, group 5, member Ba [Source:ZFIN;Acc:ZDB-GENE-030131-8162]	ENSDARG00000077080	21.6733	-5.10042	1.66011	-3.07234	0.00212389	0.0347075	34.3067
MTMR3 (3 of 3)	myotubularin related protein 3 [Source:HGNC Symbol;Acc:HGNC:7451]	ENSDARG00000102620	74.3246	-5.09953	1.34216	-3.7995	0.000144987	0.00612579	34.2855
tmem41ab	transmembrane protein 41ab [Source:ZFIN;Acc:ZDB-GENE-040426-2050]	ENSDARG00000026771	67.7534	-5.09769	1.50884	-3.37854	0.000728723	0.0172056	34.2419
DHX30	DEAH (Asp-Glu-Ala-His) box helicase 30 [Source:HGNC Symbol;Acc:HGNC:16716]	ENSDARG00000077839	89.6926	-5.09653	1.23919	-4.11279	3.91e-05	0.00253702	34.2143
yme1l1b	YME1-like 1b [Source:ZFIN;Acc:ZDB-GENE-070410-25]	ENSDARG00000104401	17.4992	-5.09298	1.64638	-3.09343	0.00197856	0.0331228	34.1302
hspb3	heat shock protein, alpha-crystallin-related, b3 [Source:ZFIN;Acc:ZDB-GENE-070705-338]	ENSDARG00000067714	117.833	-5.09071	1.19872	-4.24677	2.17e-05	0.00189429	34.0767
nkx3-1	NK3 homeobox 1 [Source:ZFIN;Acc:ZDB-GENE-081104-238]	ENSDARG00000078280	18.0357	-5.08819	1.63053	-3.12058	0.00180497	0.0312405	34.0172
BX927282.1	NA	ENSDARG00000061509	61.5123	-5.08116	1.37479	-3.69595	0.000219064	0.00804572	33.8517
si:ch211-185j11.3	si:ch211-185j11.3 [Source:ZFIN;Acc:ZDB-GENE-060526-63]	ENSDARG00000104490	42.7844	-5.07766	1.38781	-3.65877	0.000253431	0.00884544	33.7698
hpdb	4-hydroxyphenylpyruvate dioxygenase b [Source:ZFIN;Acc:ZDB-GENE-040808-62]	ENSDARG00000044935	50.8453	-5.07681	1.40295	-3.61866	0.000296127	0.00980277	33.7498
necab2	N-terminal EF-hand calcium binding protein 2 [Source:ZFIN;Acc:ZDB-GENE-050706-167]	ENSDARG00000056745	16.6216	-5.07537	1.68547	-3.01126	0.00260169	0.039371	33.7162
homer1b	homer scaffolding protein 1b [Source:ZFIN;Acc:ZDB-GENE-040801-44]	ENSDARG00000101759	180.342	-5.07188	1.13271	-4.47765	7.55e-06	0.000990232	33.6348
RFESD (1 of 2)	Rieske (Fe-S) domain containing [Source:HGNC Symbol;Acc:HGNC:29587]	ENSDARG00000042159	19.096	-5.06935	1.69468	-2.99133	0.00277761	0.0410102	33.5757
man1b1a	mannosidase, alpha, class 1B, member 1a [Source:ZFIN;Acc:ZDB-GENE-091116-34]	ENSDARG00000073792	39.8946	-5.06246	1.3894	-3.64363	0.00026882	0.00918155	33.4157
trip13	thyroid hormone receptor interactor 13 [Source:ZFIN;Acc:ZDB-GENE-040426-1488]	ENSDARG00000025043	17.918	-5.05753	1.66704	-3.03383	0.00241468	0.0377233	33.3018
CCDC108	coiled-coil domain containing 108 [Source:HGNC Symbol;Acc:HGNC:25325]	ENSDARG00000006863	32.7223	-5.05689	1.62705	-3.10801	0.00188352	0.0320408	33.2871
mettl9	methyltransferase like 9 [Source:ZFIN;Acc:ZDB-GENE-061013-752]	ENSDARG00000060001	30.4721	-5.04775	1.45746	-3.46338	0.000533431	0.0140949	33.0769
oxr1a	oxidation resistance 1a [Source:ZFIN;Acc:ZDB-GENE-080219-14]	ENSDARG00000101325	12.2498	-5.04474	1.71571	-2.94032	0.00327878	0.0453063	33.0078
rspo2	R-spondin 2 [Source:ZFIN;Acc:ZDB-GENE-060503-667]	ENSDARG00000079570	41.1665	-5.03789	1.44738	-3.4807	0.000500113	0.0135703	32.8516
NRK	Nik related kinase [Source:HGNC Symbol;Acc:HGNC:25391]	ENSDARG00000098680	262.276	-5.03723	1.1341	-4.4416	8.93e-06	0.00112334	32.8366
COLQ (2 of 2)	collagen-like tail subunit (single strand of homotrimer) of asymmetric acetylcholinesterase [Source:HGNC Symbol;Acc:HGNC:2226]	ENSDARG00000074216	40.3807	-5.0366	1.56528	-3.2177	0.00129221	0.0249159	32.8222
msto1	misato 1, mitochondrial distribution and morphology regulator [Source:ZFIN;Acc:ZDB-GENE-030131-6238]	ENSDARG00000024381	37.1309	-5.03599	1.38543	-3.63497	0.000278015	0.00931764	32.8082
C13H20orf194	chromosome 20 open reading frame 194 [Source:HGNC Symbol;Acc:HGNC:17721]	ENSDARG00000079056	33.5442	-5.03123	1.46068	-3.44445	0.000572223	0.014714	32.7003
znf536	zinc finger protein 536 [Source:ZFIN;Acc:ZDB-GENE-030616-624]	ENSDARG00000103648	107.173	-5.03012	1.17873	-4.26741	1.98e-05	0.00182169	32.6752
rims1b	regulating synaptic membrane exocytosis 1b [Source:ZFIN;Acc:ZDB-GENE-101223-4]	ENSDARG00000078902	17.7194	-5.02483	1.69349	-2.96714	0.00300584	0.043031	32.5555
mustn1a	musculoskeletal, embryonic nuclear protein 1a [Source:ZFIN;Acc:ZDB-GENE-111129-3]	ENSDARG00000054026	18.7571	-5.02247	1.57442	-3.19004	0.00142255	0.0265552	32.5023
ccdc141	coiled-coil domain containing 141 [Source:ZFIN;Acc:ZDB-GENE-081104-472]	ENSDARG00000095675	53.0032	-5.02246	1.2732	-3.94477	7.99e-05	0.00404381	32.502
VWDE	von Willebrand factor D and EGF domains [Source:HGNC Symbol;Acc:HGNC:21897]	ENSDARG00000101697	37.8162	-5.02018	1.48136	-3.38891	0.000701708	0.016851	32.4509
nptx1l	neuronal pentraxin 1 like [Source:ZFIN;Acc:ZDB-GENE-040426-2418]	ENSDARG00000074671	26.3155	-5.01633	1.57971	-3.17547	0.00149593	0.027531	32.3643
agrp2	agouti related neuropeptide 2 [Source:ZFIN;Acc:ZDB-GENE-150212-1]	ENSDARG00000099781	74.7535	-5.01089	1.21235	-4.1332	3.58e-05	0.00244489	32.2425
si:dkey-204g14.4	si:dkey-204g14.4 [Source:ZFIN;Acc:ZDB-GENE-141212-13]	ENSDARG00000103717	51.2512	-5.0088	1.54415	-3.24372	0.0011798	0.0235653	32.1957
PLEKHA4	pleckstrin homology domain containing, family A (phosphoinositide binding specific) member 4 [Source:HGNC Symbol;Acc:HGNC:14339]	ENSDARG00000071460	35.2968	-5.00787	1.5565	-3.2174	0.00129358	0.0249159	32.1751
zic2a	zic family member 2 (odd-paired homolog, Drosophila), a [Source:ZFIN;Acc:ZDB-GENE-000710-4]	ENSDARG00000015554	84.2435	-5.00476	1.27481	-3.9259	8.64e-05	0.00422218	32.1059
mrpl43	mitochondrial ribosomal protein L43 [Source:ZFIN;Acc:ZDB-GENE-040718-125]	ENSDARG00000076334	130.074	-5.00376	1.10225	-4.53957	5.64e-06	0.000819203	32.0835
efhd1	EF-hand domain family, member D1 [Source:ZFIN;Acc:ZDB-GENE-030131-7461]	ENSDARG00000043446	16.7001	-5.00334	1.67081	-2.99456	0.00274843	0.0408941	32.0741
si:ch73-380l10.2	si:ch73-380l10.2 [Source:ZFIN;Acc:ZDB-GENE-141216-416]	ENSDARG00000104297	37.7352	-5.00265	1.44143	-3.47062	0.000519261	0.0139612	32.0587
lmf2a	lipase maturation factor 2a [Source:ZFIN;Acc:ZDB-GENE-080723-47]	ENSDARG00000078094	52.0555	-4.99776	1.40934	-3.54617	0.000390877	0.0115945	31.9505
nt5c2l1	5'-nucleotidase, cytosolic II, like 1 [Source:ZFIN;Acc:ZDB-GENE-031006-8]	ENSDARG00000034852	27.5868	-4.99303	1.49301	-3.34426	0.000825021	0.0187232	31.8457
CRAT (1 of 2)	carnitine O-acetyltransferase [Source:HGNC Symbol;Acc:HGNC:2342]	ENSDARG00000016545	231.19	-4.99261	1.15641	-4.31732	1.58e-05	0.001539	31.8364
GABRA2 (1 of 2)	gamma-aminobutyric acid (GABA) A receptor, alpha 2 [Source:HGNC Symbol;Acc:HGNC:4076]	ENSDARG00000034011	19.5847	-4.98519	1.59385	-3.12776	0.00176145	0.0309317	31.6732
THSD1	thrombospondin, type I, domain containing 1 [Source:HGNC Symbol;Acc:HGNC:17754]	ENSDARG00000075273	30.311	-4.98517	1.506	-3.3102	0.000932291	0.0202616	31.6728
dsg2l	desmoglein 2 like [Source:ZFIN;Acc:ZDB-GENE-120229-2]	ENSDARG00000076426	19.5174	-4.98504	1.59685	-3.12179	0.00179753	0.0312399	31.6699
si:ch211-110e21.3	si:ch211-110e21.3 [Source:ZFIN;Acc:ZDB-GENE-131121-389]	ENSDARG00000089338	124.686	-4.9791	1.31591	-3.78378	0.000154463	0.00644541	31.5398
amt	aminomethyltransferase [Source:ZFIN;Acc:ZDB-GENE-041010-114]	ENSDARG00000010862	39.4989	-4.96946	1.4234	-3.49125	0.000480765	0.0133083	31.3296
mrpl22	mitochondrial ribosomal protein L22 [Source:ZFIN;Acc:ZDB-GENE-080303-28]	ENSDARG00000060798	105.062	-4.96738	1.21725	-4.08082	4.49e-05	0.00272066	31.2847
lin54	lin-54 DREAM MuvB core complex component [Source:ZFIN;Acc:ZDB-GENE-060929-440]	ENSDARG00000063194	92.5237	-4.96724	1.23162	-4.03309	5.5e-05	0.00312026	31.2816
stox1	storkhead box 1 [Source:ZFIN;Acc:ZDB-GENE-030925-2]	ENSDARG00000062593	128.836	-4.96581	1.20993	-4.10422	4.06e-05	0.00258072	31.2506
crls1	cardiolipin synthase 1 [Source:ZFIN;Acc:ZDB-GENE-040426-2519]	ENSDARG00000038000	66.8039	-4.96289	1.43118	-3.46769	0.000524948	0.0140038	31.1873
fignl1	fidgetin-like 1 [Source:ZFIN;Acc:ZDB-GENE-030131-1862]	ENSDARG00000016427	54.5543	-4.96217	1.40306	-3.53669	0.000405182	0.0118155	31.1717
cped1	cadherin-like and PC-esterase domain containing 1 [Source:ZFIN;Acc:ZDB-GENE-041210-247]	ENSDARG00000045747	41.9115	-4.96013	1.42296	-3.48578	0.000490709	0.0134292	31.1278
bmpr2b	bone morphogenetic protein receptor, type II b (serine/threonine kinase) [Source:ZFIN;Acc:ZDB-GENE-070618-2]	ENSDARG00000020057	29.2078	-4.95422	1.54538	-3.20582	0.0013468	0.0254819	31.0004
sepsecs	Sep (O-phosphoserine) tRNA:Sec (selenocysteine) tRNA synthase [Source:ZFIN;Acc:ZDB-GENE-040426-859]	ENSDARG00000033861	25.9298	-4.94316	1.49165	-3.31389	0.000920087	0.0200658	30.7638
kank4	KN motif and ankyrin repeat domains 4 [Source:ZFIN;Acc:ZDB-GENE-120423-1]	ENSDARG00000059473	17.699	-4.94133	1.68997	-2.92391	0.00345661	0.0468798	30.7248
rnf8	ring finger protein 8, E3 ubiquitin protein ligase [Source:ZFIN;Acc:ZDB-GENE-040426-849]	ENSDARG00000044949	150.978	-4.94069	1.16452	-4.24268	2.21e-05	0.00190886	30.7112
RAB38	RAB38, member RAS oncogene family [Source:HGNC Symbol;Acc:HGNC:9776]	ENSDARG00000102235	48.175	-4.93797	1.39502	-3.53972	0.000400556	0.0117865	30.6534
clybl	citrate lyase beta like [Source:ZFIN;Acc:ZDB-GENE-030516-6]	ENSDARG00000029729	128.435	-4.93504	1.26199	-3.91052	9.21e-05	0.00441066	30.5911
si:ch211-56a11.2	si:ch211-56a11.2 [Source:ZFIN;Acc:ZDB-GENE-091204-123]	ENSDARG00000093677	30.3603	-4.93291	1.50728	-3.27272	0.00106517	0.0221114	30.546
2002-03-01	membrane-associated ring finger (C3HC4) 2 [Source:ZFIN;Acc:ZDB-GENE-050208-777]	ENSDARG00000061738	37.8834	-4.9284	1.41376	-3.48602	0.000490264	0.0134292	30.4507
TPGS1	tubulin polyglutamylase complex subunit 1 [Source:HGNC Symbol;Acc:HGNC:25058]	ENSDARG00000027547	87.8897	-4.92787	1.24771	-3.94954	7.83e-05	0.0039879	30.4394
arhgap35	Rho GTPase activating protein 35b [Source:ZFIN;Acc:ZDB-GENE-060526-44]	ENSDARG00000060297	120.699	-4.92603	1.15719	-4.25689	2.07e-05	0.0018676	30.4007
invs	inversin [Source:ZFIN;Acc:ZDB-GENE-020507-2]	ENSDARG00000002213	28.5723	-4.92235	1.44939	-3.39615	0.000683417	0.0165532	30.3233
si:ch1073-382c16.2	si:ch1073-382c16.2 [Source:ZFIN;Acc:ZDB-GENE-081104-85]	ENSDARG00000100430	41.3532	-4.91743	1.42707	-3.44582	0.000569338	0.0146982	30.22
trim55b	tripartite motif containing 55b [Source:ZFIN;Acc:ZDB-GENE-060312-37]	ENSDARG00000058158	135.965	-4.91444	1.24864	-3.93583	8.29e-05	0.0041151	30.1573
afap1l1b	actin filament associated protein 1-like 1b [Source:ZFIN;Acc:ZDB-GENE-061013-428]	ENSDARG00000056453	38.6761	-4.91375	1.38577	-3.54585	0.000391343	0.0115945	30.1431
desi1a	desumoylating isopeptidase 1a [Source:ZFIN;Acc:ZDB-GENE-040426-1657]	ENSDARG00000033140	126.093	-4.91199	1.17574	-4.17778	2.94e-05	0.00228688	30.1061
ankrd6b	ankyrin repeat domain 6b [Source:ZFIN;Acc:ZDB-GENE-030916-4]	ENSDARG00000029370	160.03	-4.90962	1.30447	-3.7637	0.000167421	0.00683731	30.0568
agtr2	angiotensin II receptor, type 2 [Source:ZFIN;Acc:ZDB-GENE-050306-56]	ENSDARG00000035552	55.6916	-4.90739	1.47902	-3.31801	0.000906621	0.0199569	30.0104
NAV1 (2 of 2)	neuron navigator 1 [Source:HGNC Symbol;Acc:HGNC:15989]	ENSDARG00000078011	70.0798	-4.89944	1.21823	-4.02175	5.78e-05	0.00320338	29.8454
cep162	centrosomal protein 162 [Source:ZFIN;Acc:ZDB-GENE-100922-266]	ENSDARG00000087369	48.274	-4.89174	1.32751	-3.6849	0.000228796	0.0082769	29.6865
CABZ01041962.1	NA	ENSDARG00000076082	48.1778	-4.88903	1.35159	-3.61724	0.000297762	0.00982322	29.6309
zhx3	zinc fingers and homeoboxes 3 [Source:ZFIN;Acc:ZDB-GENE-031107-1]	ENSDARG00000019774	42.193	-4.88188	1.49973	-3.25517	0.00113323	0.0229003	29.4844
abt1	activator of basal transcription 1 [Source:ZFIN;Acc:ZDB-GENE-050522-127]	ENSDARG00000043666	56.0291	-4.87957	1.35084	-3.61226	0.00030354	0.00991683	29.4373
fam193b	family with sequence similarity 193, member B [Source:ZFIN;Acc:ZDB-GENE-111102-1]	ENSDARG00000102831	43.08	-4.87881	1.31396	-3.71305	0.000204776	0.00772623	29.4217
gria2b	glutamate receptor, ionotropic, AMPA 2b [Source:ZFIN;Acc:ZDB-GENE-020125-4]	ENSDARG00000052765	15.2129	-4.87829	1.68561	-2.89408	0.00380273	0.0498495	29.4112
aebp1	AE binding protein 1 [Source:ZFIN;Acc:ZDB-GENE-030131-2390]	ENSDARG00000091726	111.192	-4.87634	1.17057	-4.16578	3.1e-05	0.00235315	29.3715
ldb2b	LIM domain binding 2b [Source:ZFIN;Acc:ZDB-GENE-990415-137]	ENSDARG00000034896	71.8233	-4.86933	1.25908	-3.86737	0.000110014	0.00499896	29.229
txndc17	thioredoxin domain containing 17 [Source:ZFIN;Acc:ZDB-GENE-040801-193]	ENSDARG00000058079	105.576	-4.86505	1.20429	-4.03978	5.35e-05	0.00304707	29.1425
tacr1a	tachykinin receptor 1a [Source:ZFIN;Acc:ZDB-GENE-060526-185]	ENSDARG00000035533	16.5512	-4.8603	1.63909	-2.96524	0.00302445	0.0431792	29.0467
glb1l	galactosidase, beta 1-like [Source:ZFIN;Acc:ZDB-GENE-050309-196]	ENSDARG00000029955	107.82	-4.85593	1.11324	-4.36197	1.29e-05	0.00138403	28.9589
C20H8orf82	chromosome 8 open reading frame 82 [Source:HGNC Symbol;Acc:HGNC:33826]	ENSDARG00000075765	19.0149	-4.85134	1.65859	-2.92498	0.00344481	0.046861	28.8667
kank2	KN motif and ankyrin repeat domains 2 [Source:ZFIN;Acc:ZDB-GENE-040724-121]	ENSDARG00000018393	150.013	-4.84856	1.33416	-3.63417	0.00027888	0.00932808	28.8113
wipf1b	WAS/WASL interacting protein family, member 1b [Source:ZFIN;Acc:ZDB-GENE-110815-1]	ENSDARG00000071084	268.727	-4.8463	1.09691	-4.41814	9.96e-06	0.00118189	28.7662
ankrd9	ankyrin repeat domain 9 [Source:ZFIN;Acc:ZDB-GENE-041114-3]	ENSDARG00000028804	185.86	-4.8454	1.15032	-4.21221	2.53e-05	0.0020342	28.7481
dph6	diphthamine biosynthesis 6 [Source:ZFIN;Acc:ZDB-GENE-050227-15]	ENSDARG00000042839	26.4543	-4.83903	1.63848	-2.95336	0.00314336	0.0442326	28.6215
si:dkey-40c11.2	si:dkey-40c11.2 [Source:ZFIN;Acc:ZDB-GENE-060526-300]	ENSDARG00000032482	122.968	-4.83819	1.10702	-4.37047	1.24e-05	0.00136301	28.605
rgs3a	regulator of G-protein signaling 3a [Source:ZFIN;Acc:ZDB-GENE-040801-150]	ENSDARG00000099746	88.9173	-4.83791	1.54958	-3.12207	0.00179582	0.0312399	28.5994
large	like-glycosyltransferase [Source:ZFIN;Acc:ZDB-GENE-061204-1]	ENSDARG00000005126	18.72	-4.83439	1.65464	-2.92171	0.00348112	0.0470607	28.5295
tmem57b	transmembrane protein 57b [Source:ZFIN;Acc:ZDB-GENE-040426-1188]	ENSDARG00000012741	34.8113	-4.82025	1.40186	-3.43848	0.000584992	0.014897	28.2514
telo2	TEL2, telomere maintenance 2, homolog (S. cerevisiae) [Source:ZFIN;Acc:ZDB-GENE-061103-523]	ENSDARG00000000830	43.9333	-4.81921	1.33023	-3.62283	0.000291398	0.00968912	28.231
cpsf5	cleavage and polyadenylation specific factor 5 [Source:ZFIN;Acc:ZDB-GENE-040426-1316]	ENSDARG00000003153	51.3866	-4.81872	1.35854	-3.54697	0.000389685	0.0115861	28.2214
trpm1b	transient receptor potential cation channel, subfamily M, member 1b [Source:ZFIN;Acc:ZDB-GENE-070424-31]	ENSDARG00000103476	185.28	-4.81491	1.26559	-3.80448	0.000142105	0.00608022	28.147
tomm40l	translocase of outer mitochondrial membrane 40 homolog, like [Source:ZFIN;Acc:ZDB-GENE-040426-2319]	ENSDARG00000036721	173.076	-4.80573	1.10773	-4.33835	1.44e-05	0.00146686	27.9684
creld2	cysteine-rich with EGF-like domains 2 [Source:ZFIN;Acc:ZDB-GENE-040426-1626]	ENSDARG00000029071	66.5735	-4.80531	1.31714	-3.6483	0.000263981	0.00911923	27.9603
xirp1	xin actin binding repeat containing 1 [Source:ZFIN;Acc:ZDB-GENE-050221-2]	ENSDARG00000030722	174.411	-4.80359	1.09948	-4.36896	1.25e-05	0.00136301	27.927
mrps2	mitochondrial ribosomal protein S2 [Source:ZFIN;Acc:ZDB-GENE-070112-992]	ENSDARG00000103198	135.743	-4.80132	1.3057	-3.67719	0.000235821	0.00849461	27.8831
bach2a	BTB and CNC homology 1, basic leucine zipper transcription factor 2a [Source:ZFIN;Acc:ZDB-GENE-120525-2]	ENSDARG00000036569	61.8778	-4.79967	1.32855	-3.61272	0.000303001	0.00991683	27.8513
thbs2b	thrombospondin 2b [Source:ZFIN;Acc:ZDB-GENE-100623-1]	ENSDARG00000073810	66.5064	-4.79907	1.29149	-3.71591	0.000202474	0.00768764	27.8397
ap1s2	adaptor-related protein complex 1, sigma 2 subunit [Source:ZFIN;Acc:ZDB-GENE-030131-5448]	ENSDARG00000058504	97.3092	-4.79749	1.29087	-3.71647	0.000202022	0.00768764	27.8091
znf281b	zinc finger protein 281b [Source:ZFIN;Acc:ZDB-GENE-050220-1]	ENSDARG00000035910	141.419	-4.79055	1.16314	-4.11862	3.81e-05	0.00250391	27.6757
C3H19orf52	chromosome 19 open reading frame 52 [Source:HGNC Symbol;Acc:HGNC:25152]	ENSDARG00000037909	50.976	-4.7792	1.27713	-3.74213	0.000182464	0.00723762	27.4589
rnf207b	ring finger protein 207b [Source:ZFIN;Acc:ZDB-GENE-080227-9]	ENSDARG00000012409	54.9919	-4.77741	1.3043	-3.66282	0.000249454	0.00877931	27.4248
GPR89A	G protein-coupled receptor 89A [Source:HGNC Symbol;Acc:HGNC:31984]	ENSDARG00000077983	23.4863	-4.77537	1.62626	-2.93641	0.00332037	0.0457684	27.386
fbxw9	F-box and WD repeat domain containing 9 [Source:ZFIN;Acc:ZDB-GENE-091204-198]	ENSDARG00000058020	24.0285	-4.77519	1.64292	-2.90652	0.00365474	0.0487206	27.3827
si:dkey-235d18.5	si:dkey-235d18.5 [Source:ZFIN;Acc:ZDB-GENE-041014-243]	ENSDARG00000039652	44.9705	-4.76957	1.31041	-3.63974	0.000272909	0.00925486	27.2761
cmtr2	cap methyltransferase 2 [Source:ZFIN;Acc:ZDB-GENE-040426-2775]	ENSDARG00000036345	34.394	-4.7628	1.44912	-3.28669	0.00101371	0.0214419	27.1484
zgc:92518	zgc:92518 [Source:ZFIN;Acc:ZDB-GENE-040718-53]	ENSDARG00000016343	571.167	-4.7475	0.942495	-5.03716	4.72e-07	0.000165387	26.8621
vegfab	vascular endothelial growth factor Ab [Source:ZFIN;Acc:ZDB-GENE-030131-4605]	ENSDARG00000034700	82.5849	-4.74632	1.22185	-3.88454	0.000102525	0.00473525	26.8401
pitx3	paired-like homeodomain 3 [Source:ZFIN;Acc:ZDB-GENE-041229-4]	ENSDARG00000070069	71.1415	-4.74497	1.29666	-3.65939	0.000252819	0.00884248	26.8149
ccdc115	coiled-coil domain containing 115 [Source:ZFIN;Acc:ZDB-GENE-050227-20]	ENSDARG00000033533	24.5803	-4.74414	1.46833	-3.23098	0.00123367	0.0242109	26.7995
pde9a	phosphodiesterase 9A [Source:ZFIN;Acc:ZDB-GENE-130920-1]	ENSDARG00000060280	30.7213	-4.73814	1.56294	-3.03155	0.00243303	0.0378166	26.6884
CABZ01079490.1	NA	ENSDARG00000091595	89.878	-4.73668	1.44101	-3.28705	0.00101243	0.0214418	26.6614
itga10	integrin, alpha 10 [Source:ZFIN;Acc:ZDB-GENE-100922-54]	ENSDARG00000002507	57.6327	-4.73566	1.2953	-3.65604	0.000256138	0.00892143	26.6425
auts2b	autism susceptibility candidate 2b [Source:ZFIN;Acc:ZDB-GENE-131127-20]	ENSDARG00000020946	86.8336	-4.73513	1.19454	-3.96397	7.37e-05	0.0038472	26.6328
prelp	proline/arginine-rich end leucine-rich repeat protein [Source:ZFIN;Acc:ZDB-GENE-080327-24]	ENSDARG00000070597	72.5901	-4.73286	1.35655	-3.48889	0.000485024	0.0133822	26.5908
emg1	EMG1 N1-specific pseudouridine methyltransferase [Source:ZFIN;Acc:ZDB-GENE-060421-2909]	ENSDARG00000056914	22.9524	-4.72498	1.59468	-2.96296	0.00304696	0.0432562	26.446
amer1	APC membrane recruitment protein 1 [Source:ZFIN;Acc:ZDB-GENE-070719-2]	ENSDARG00000079624	47.0522	-4.71763	1.52964	-3.08414	0.00204141	0.0339056	26.3116
mylk4a	myosin light chain kinase family, member 4a [Source:ZFIN;Acc:ZDB-GENE-120824-2]	ENSDARG00000091260	170.554	-4.71409	1.3929	-3.38438	0.000713386	0.0169862	26.2472
dtl	denticleless E3 ubiquitin protein ligase homolog (Drosophila) [Source:ZFIN;Acc:ZDB-GENE-020419-34]	ENSDARG00000023002	30.9863	-4.71335	1.46492	-3.21749	0.00129317	0.0249159	26.2338
CABZ01030107.1	NA	ENSDARG00000058631	133.131	-4.71046	1.15221	-4.08821	4.35e-05	0.00265521	26.1813
LYRM4 (2 of 2)	LYR motif containing 4 [Source:HGNC Symbol;Acc:HGNC:21365]	ENSDARG00000101110	54.5434	-4.69931	1.37314	-3.42231	0.000620925	0.0154161	25.9797
NOP9	NOP9 nucleolar protein [Source:HGNC Symbol;Acc:HGNC:19826]	ENSDARG00000078442	54.1603	-4.69689	1.28594	-3.65249	0.000259705	0.00902703	25.9361
cratb	carnitine O-acetyltransferase b [Source:ZFIN;Acc:ZDB-GENE-040912-162]	ENSDARG00000098782	207.419	-4.69667	1.13152	-4.15076	3.31e-05	0.00241863	25.9322
dhrs7cb	dehydrogenase/reductase (SDR family) member 7Cb [Source:ZFIN;Acc:ZDB-GENE-050522-226]	ENSDARG00000071877	539.28	-4.69557	1.05102	-4.46764	7.91e-06	0.00101775	25.9124
rhogd	ras homolog gene family, member Gd [Source:ZFIN;Acc:ZDB-GENE-040426-1504]	ENSDARG00000030608	86.1362	-4.69241	1.17163	-4.00501	6.2e-05	0.00336154	25.8557
si:dkey-34e4.1	si:dkey-34e4.1 [Source:ZFIN;Acc:ZDB-GENE-070705-456]	ENSDARG00000022085	22.1788	-4.6919	1.53809	-3.05048	0.00228478	0.0363323	25.8465
hsp90aa1.2	heat shock protein 90, alpha (cytosolic), class A member 1, tandem duplicate 2 [Source:ZFIN;Acc:ZDB-GENE-031001-3]	ENSDARG00000024746	58.2469	-4.69178	1.39577	-3.36144	0.000775385	0.0180047	25.8444
cox16	COX16 cytochrome c oxidase assembly homolog (S. cerevisiae) [Source:ZFIN;Acc:ZDB-GENE-050417-60]	ENSDARG00000039136	91.7715	-4.68635	1.14444	-4.09487	4.22e-05	0.00260192	25.7473
hectd2	HECT domain containing 2 [Source:ZFIN;Acc:ZDB-GENE-100405-3]	ENSDARG00000061194	65.6081	-4.67267	1.29707	-3.60249	0.000315183	0.0101207	25.5043
abcc9	ATP-binding cassette, sub-family C (CFTR/MRP), member 9 [Source:ZFIN;Acc:ZDB-GENE-050517-23]	ENSDARG00000015985	66.1113	-4.66309	1.35192	-3.44923	0.000562196	0.0146063	25.3355
dpyda.1	dihydropyrimidine dehydrogenase a, tandem duplicate 1 [Source:ZFIN;Acc:ZDB-GENE-061013-727]	ENSDARG00000102671	81.5013	-4.66087	1.47723	-3.15514	0.00160423	0.0290798	25.2966
bcl2a	B-cell CLL/lymphoma 2a [Source:ZFIN;Acc:ZDB-GENE-051012-1]	ENSDARG00000094704	89.9184	-4.66059	1.3391	-3.48038	0.000500694	0.0135703	25.2917
dnah5	dynein, axonemal, heavy chain 5 [Source:ZFIN;Acc:ZDB-GENE-110411-177]	ENSDARG00000087373	28.0689	-4.65859	1.52446	-3.0559	0.00224387	0.0359233	25.2566
fez1	fasciculation and elongation protein zeta 1 (zygin I) [Source:ZFIN;Acc:ZDB-GENE-040426-2723]	ENSDARG00000023174	54.159	-4.65522	1.3045	-3.5686	0.000358898	0.0110005	25.1977
si:ch211-267e7.3	si:ch211-267e7.3 [Source:ZFIN;Acc:ZDB-GENE-070912-265]	ENSDARG00000075487	79.4979	-4.64697	1.21884	-3.81263	0.000137497	0.00591308	25.054
phkg2	phosphorylase kinase, gamma 2 (testis) [Source:ZFIN;Acc:ZDB-GENE-040426-825]	ENSDARG00000054208	59.9047	-4.64553	1.26742	-3.66533	0.000247019	0.00871181	25.029
herc7	hect domain and RLD 7 [Source:ZFIN;Acc:ZDB-GENE-091204-164]	ENSDARG00000098906	71.2981	-4.64551	1.35658	-3.42443	0.000616095	0.0153849	25.0287
tmem237b	transmembrane protein 237b [Source:ZFIN;Acc:ZDB-GENE-040912-63]	ENSDARG00000074248	33.5512	-4.64487	1.34062	-3.46472	0.000530787	0.0140471	25.0177
ENDOD1 (7 of 11)	endonuclease domain containing 1 [Source:HGNC Symbol;Acc:HGNC:29129]	ENSDARG00000071224	120.013	-4.64155	1.18414	-3.91976	8.86e-05	0.00427425	24.9601
alkbh5	alkB homolog 5, RNA demethylase [Source:ZFIN;Acc:ZDB-GENE-061013-602]	ENSDARG00000063003	29.8649	-4.63936	1.43835	-3.22546	0.0012577	0.0245397	24.9222
PPRC1 (2 of 2)	peroxisome proliferator-activated receptor gamma, coactivator-related 1 [Source:HGNC Symbol;Acc:HGNC:30025]	ENSDARG00000098666	40.4685	-4.63818	1.32565	-3.49881	0.000467338	0.013087	24.9019
stmn4	stathmin-like 4 [Source:ZFIN;Acc:ZDB-GENE-040426-2732]	ENSDARG00000030106	20.3374	-4.63371	1.5722	-2.94728	0.00320579	0.0446639	24.8248
wu:fb92b05	wu:fb92b05 [Source:ZFIN;Acc:ZDB-GENE-030131-1907]	ENSDARG00000044695	236.524	-4.63358	1.26387	-3.66618	0.000246198	0.00870106	24.8226
eng1b	engrailed homeobox 1b [Source:ZFIN;Acc:ZDB-GENE-980526-6]	ENSDARG00000098730	267.174	-4.62988	0.986314	-4.69412	2.68e-06	0.000507178	24.7589
si:dkey-240a24.1	si:dkey-240a24.1 [Source:ZFIN;Acc:ZDB-GENE-141216-323]	ENSDARG00000099220	109.365	-4.62308	1.19517	-3.86815	0.000109666	0.0049966	24.6426
trim33l	tripartite motif containing 33, like [Source:ZFIN;Acc:ZDB-GENE-030131-5695]	ENSDARG00000086126	39.4257	-4.62045	1.36822	-3.37697	0.000732899	0.0172443	24.5976
DHX35	DEAH (Asp-Glu-Ala-His) box polypeptide 35 [Source:HGNC Symbol;Acc:HGNC:15861]	ENSDARG00000063419	44.0015	-4.61655	1.33894	-3.44792	0.000564915	0.0146063	24.5312
ARSI (1 of 2)	arylsulfatase family, member I [Source:HGNC Symbol;Acc:HGNC:32521]	ENSDARG00000063359	55.4599	-4.61266	1.38832	-3.32248	0.000892198	0.0197154	24.4652
map1aa	microtubule-associated protein 1Aa [Source:ZFIN;Acc:ZDB-GENE-100426-2]	ENSDARG00000059601	127.833	-4.61138	1.15004	-4.00974	6.08e-05	0.00332703	24.4435
mmp15a	matrix metallopeptidase 15a [Source:ZFIN;Acc:ZDB-GENE-070817-4]	ENSDARG00000051962	21.4847	-4.61069	1.52773	-3.018	0.0025445	0.0389249	24.4318
xylt1	xylosyltransferase I [Source:ZFIN;Acc:ZDB-GENE-111017-2]	ENSDARG00000061248	35.2313	-4.61043	1.33845	-3.44461	0.000571877	0.014714	24.4275
prrx1b	paired related homeobox 1b [Source:ZFIN;Acc:ZDB-GENE-030131-9033]	ENSDARG00000042027	103.573	-4.60677	1.15364	-3.99326	6.52e-05	0.00348781	24.3655
ccdc30	coiled-coil domain containing 30 [Source:ZFIN;Acc:ZDB-GENE-130530-667]	ENSDARG00000056961	51.367	-4.60591	1.20795	-3.813	0.000137288	0.00591308	24.351
clpxb	caseinolytic mitochondrial matrix peptidase chaperone subunit b [Source:ZFIN;Acc:ZDB-GENE-130404-1]	ENSDARG00000067796	37.7298	-4.60364	1.42216	-3.23708	0.00120761	0.0239486	24.3128
C11H6orf120	chromosome 6 open reading frame 120 [Source:HGNC Symbol;Acc:HGNC:21247]	ENSDARG00000017337	83.4998	-4.60281	1.20497	-3.81985	0.000133531	0.00578682	24.2987
mxra5b	matrix-remodelling associated 5b [Source:ZFIN;Acc:ZDB-GENE-081104-119]	ENSDARG00000076309	63.35	-4.60255	1.37039	-3.35858	0.000783452	0.0180683	24.2944
znf800a	zinc finger protein 800a [Source:ZFIN;Acc:ZDB-GENE-041008-151]	ENSDARG00000004594	35.1934	-4.59978	1.40036	-3.28472	0.00102085	0.0215154	24.2478
bmp6	bone morphogenetic protein 6 [Source:ZFIN;Acc:ZDB-GENE-050306-42]	ENSDARG00000015686	48.9435	-4.59906	1.38077	-3.3308	0.000865962	0.0193056	24.2357
hira	histone cell cycle regulator a [Source:ZFIN;Acc:ZDB-GENE-030131-6296]	ENSDARG00000013434	47.765	-4.59837	1.28384	-3.58174	0.000341316	0.0107349	24.2241
C2H1orf21 (1 of 2)	chromosome 1 open reading frame 21 [Source:HGNC Symbol;Acc:HGNC:15494]	ENSDARG00000029292	79.604	-4.59424	1.43705	-3.19699	0.00138868	0.0261569	24.1548
rc3h2	ring finger and CCCH-type domains 2 [Source:ZFIN;Acc:ZDB-GENE-060503-694]	ENSDARG00000063050	91.5091	-4.59212	1.28495	-3.57378	0.000351861	0.0109038	24.1193
NACC1 (2 of 2)	nucleus accumbens associated 1, BEN and BTB (POZ) domain containing [Source:HGNC Symbol;Acc:HGNC:20967]	ENSDARG00000099164	37.6816	-4.58605	1.4173	-3.23576	0.0012132	0.0239486	24.0182
si:dkey-71d15.2	si:dkey-71d15.2 [Source:ZFIN;Acc:ZDB-GENE-050309-272]	ENSDARG00000094753	45.4307	-4.57678	1.33176	-3.43664	0.000588968	0.0149211	23.8642
pink1	PTEN induced putative kinase 1 [Source:ZFIN;Acc:ZDB-GENE-041212-53]	ENSDARG00000001929	42.8748	-4.57406	1.36755	-3.34472	0.000823652	0.0187232	23.8193
si:dkeyp-117h8.2	si:dkeyp-117h8.2 [Source:ZFIN;Acc:ZDB-GENE-041210-321]	ENSDARG00000011602	49.8255	-4.57303	1.33338	-3.42965	0.00060436	0.0152064	23.8023
wfs1a	Wolfram syndrome 1a (wolframin) [Source:ZFIN;Acc:ZDB-GENE-080225-11]	ENSDARG00000062341	158.799	-4.57194	1.0217	-4.47483	7.65e-06	0.000991655	23.7844
tmco4	transmembrane and coiled-coil domains 4 [Source:ZFIN;Acc:ZDB-GENE-041008-216]	ENSDARG00000078924	84.1534	-4.56919	1.226	-3.72691	0.000193845	0.00751227	23.7391
alx4a	ALX homeobox 4a [Source:ZFIN;Acc:ZDB-GENE-070712-3]	ENSDARG00000088332	31.9046	-4.56908	1.57851	-2.89456	0.00379685	0.0498495	23.7373
nrsn1	neurensin 1 [Source:ZFIN;Acc:ZDB-GENE-030131-7491]	ENSDARG00000044719	23.7434	-4.56358	1.47328	-3.09757	0.00195115	0.0328998	23.647
zc3h12b	zinc finger CCCH-type containing 12B [Source:ZFIN;Acc:ZDB-GENE-060526-290]	ENSDARG00000062463	23.3969	-4.55887	1.55411	-2.93344	0.0033523	0.0460204	23.5699
dcun1d2a	DCN1, defective in cullin neddylation 1, domain containing 2a [Source:ZFIN;Acc:ZDB-GENE-020416-2]	ENSDARG00000040838	332.019	-4.55712	1.12465	-4.05203	5.08e-05	0.0029214	23.5413
notchl	notch homolog, like [Source:ZFIN;Acc:ZDB-GENE-070220-2]	ENSDARG00000088308	19.5422	-4.5474	1.56841	-2.89937	0.00373915	0.0494002	23.3833
ctnnd2a	catenin (cadherin-associated protein), delta 2a [Source:ZFIN;Acc:ZDB-GENE-030616-60]	ENSDARG00000062415	100.577	-4.545	1.25673	-3.61654	0.000298571	0.00983069	23.3442
zgc:92113	zgc:92113 [Source:ZFIN;Acc:ZDB-GENE-040801-184]	ENSDARG00000013749	531.227	-4.53715	1.06508	-4.2599	2.05e-05	0.00186367	23.2177
mgat2	mannosyl (alpha-1,6-)-glycoprotein beta-1,2-N-acetylglucosaminyltransferase [Source:ZFIN;Acc:ZDB-GENE-070410-54]	ENSDARG00000052408	36.5305	-4.53622	1.35854	-3.33903	0.000840711	0.0189728	23.2027
hlcs	holocarboxylase synthetase (biotin-(proprionyl-CoA-carboxylase (ATP-hydrolysing)) ligase) [Source:ZFIN;Acc:ZDB-GENE-030131-5333]	ENSDARG00000039934	28.2064	-4.53395	1.4726	-3.07888	0.00207784	0.0342972	23.1661
ndst1a	N-deacetylase/N-sulfotransferase (heparan glucosaminyl) 1a [Source:ZFIN;Acc:ZDB-GENE-111012-2]	ENSDARG00000062397	50.6864	-4.53367	1.31199	-3.45557	0.000549131	0.0143301	23.1617
foxc1a	forkhead box C1a [Source:ZFIN;Acc:ZDB-GENE-010302-1]	ENSDARG00000091481	92.9796	-4.52714	1.11146	-4.07316	4.64e-05	0.00275299	23.0571
tada2b	transcriptional adaptor 2B [Source:ZFIN;Acc:ZDB-GENE-050522-557]	ENSDARG00000003769	19.5234	-4.51963	1.5066	-2.99988	0.00270082	0.0403638	22.9374
pappab	pregnancy-associated plasma protein A, pappalysin 1b [Source:ZFIN;Acc:ZDB-GENE-060526-71]	ENSDARG00000059858	89.5416	-4.50925	1.10047	-4.09757	4.18e-05	0.00260192	22.7729
chsy3	chondroitin sulfate synthase 3 [Source:ZFIN;Acc:ZDB-GENE-030616-4]	ENSDARG00000069472	18.3128	-4.50754	1.55549	-2.89783	0.00375756	0.0495269	22.7459
mrpl19	mitochondrial ribosomal protein L19 [Source:ZFIN;Acc:ZDB-GENE-040801-55]	ENSDARG00000011885	90.4189	-4.50487	1.18774	-3.7928	0.000148959	0.00626224	22.704
si:ch1073-291c23.2	si:ch1073-291c23.2 [Source:ZFIN;Acc:ZDB-GENE-081107-2]	ENSDARG00000074869	83.4568	-4.50449	1.25222	-3.5972	0.000321664	0.0102701	22.698
sost	sclerostin [Source:ZFIN;Acc:ZDB-GENE-110411-139]	ENSDARG00000061259	109.255	-4.49758	1.22832	-3.66156	0.000250688	0.00880439	22.5894
adcy9	adenylate cyclase 9 [Source:ZFIN;Acc:ZDB-GENE-050208-455]	ENSDARG00000100869	182.957	-4.49611	1.20129	-3.74275	0.000182018	0.00723692	22.5665
zgc:113531	zgc:113531 [Source:ZFIN;Acc:ZDB-GENE-050320-52]	ENSDARG00000038794	66.0777	-4.4926	1.21525	-3.69686	0.000218279	0.00804572	22.5117
tgm1l1	transglutaminase 1 like 1 [Source:ZFIN;Acc:ZDB-GENE-060503-139]	ENSDARG00000102106	130.921	-4.48897	1.14425	-3.92306	8.74e-05	0.00425989	22.4551
fgf4	fibroblast growth factor 4 [Source:ZFIN;Acc:ZDB-GENE-001006-1]	ENSDARG00000105230	45.4381	-4.48868	1.42498	-3.15	0.00163269	0.0294671	22.4506
zgc:195001	zgc:195001 [Source:ZFIN;Acc:ZDB-GENE-081022-173]	ENSDARG00000070484	237.749	-4.48423	1.38735	-3.23222	0.00122832	0.0241621	22.3814
MRC2	mannose receptor, C type 2 [Source:HGNC Symbol;Acc:HGNC:16875]	ENSDARG00000078135	161.136	-4.48402	1.10011	-4.07596	4.58e-05	0.00274458	22.3782
decr2	2,4-dienoyl CoA reductase 2, peroxisomal [Source:ZFIN;Acc:ZDB-GENE-040426-2612]	ENSDARG00000045257	84.5019	-4.47985	1.25809	-3.56082	0.000369695	0.0112092	22.3135
rhot2	ras homolog family member T2 [Source:ZFIN;Acc:ZDB-GENE-051120-96]	ENSDARG00000056328	22.661	-4.47708	1.50273	-2.97929	0.00288919	0.0419156	22.2708
adipor1a	adiponectin receptor 1a [Source:ZFIN;Acc:ZDB-GENE-040718-169]	ENSDARG00000002912	59.3987	-4.47658	1.23894	-3.61325	0.000302387	0.00991683	22.2631
frmpd3	FERM and PDZ domain containing 3 [Source:ZFIN;Acc:ZDB-GENE-100316-9]	ENSDARG00000074865	26.4005	-4.47533	1.48439	-3.01494	0.00257029	0.0389659	22.2438
SIPA1	signal-induced proliferation-associated 1 [Source:HGNC Symbol;Acc:HGNC:10885]	ENSDARG00000076697	25.4551	-4.47263	1.49083	-3.00009	0.002699	0.0403638	22.2023
THAP6 (2 of 2)	THAP domain containing 6 [Source:HGNC Symbol;Acc:HGNC:23189]	ENSDARG00000056213	31.9122	-4.46622	1.42749	-3.12871	0.00175573	0.0308635	22.1037
zgc:63863	zgc:63863 [Source:ZFIN;Acc:ZDB-GENE-040426-1278]	ENSDARG00000099753	34.495	-4.46493	1.50485	-2.96703	0.00300691	0.043031	22.084
GAS2 (2 of 2)	growth arrest-specific 2 [Source:HGNC Symbol;Acc:HGNC:4167]	ENSDARG00000036152	60.1665	-4.46487	1.35538	-3.29417	0.000987127	0.0211448	22.083
si:dkey-206m15.8	si:dkey-206m15.8 [Source:ZFIN;Acc:ZDB-GENE-090312-198]	ENSDARG00000092999	20.1798	-4.45809	1.54032	-2.89425	0.00380061	0.0498495	21.9795
ctsh	cathepsin H [Source:ZFIN;Acc:ZDB-GENE-030131-3539]	ENSDARG00000041108	37.0291	-4.45781	1.43303	-3.11076	0.00186608	0.031905	21.9753
nsmce4a	NSE4 homolog, SMC5-SMC6 complex component A [Source:ZFIN;Acc:ZDB-GENE-050522-111]	ENSDARG00000024311	32.1815	-4.45341	1.42792	-3.11881	0.00181585	0.0313296	21.9084
gcdhb	glutaryl-CoA dehydrogenase b [Source:ZFIN;Acc:ZDB-GENE-041010-117]	ENSDARG00000098831	52.7632	-4.45229	1.31437	-3.38739	0.000705619	0.0169208	21.8914
top3a	topoisomerase (DNA) III alpha [Source:ZFIN;Acc:ZDB-GENE-071212-2]	ENSDARG00000052827	34.4298	-4.44689	1.39237	-3.19376	0.00140431	0.0263042	21.8096
tnni1d	troponin I, skeletal, slow d [Source:ZFIN;Acc:ZDB-GENE-040718-374]	ENSDARG00000073766	174.596	-4.44677	1.1604	-3.8321	0.000127052	0.0055777	21.8078
eif2ak1	eukaryotic translation initiation factor 2-alpha kinase 1 [Source:ZFIN;Acc:ZDB-GENE-061013-268]	ENSDARG00000093182	87.9907	-4.44577	1.11234	-3.99677	6.42e-05	0.00344744	21.7926
lama1	laminin, alpha 1 [Source:ZFIN;Acc:ZDB-GENE-060118-1]	ENSDARG00000102277	38.8551	-4.44365	1.35349	-3.2831	0.00102671	0.0215461	21.7607
calcoco2	calcium binding and coiled-coil domain 2 [Source:ZFIN;Acc:ZDB-GENE-050522-346]	ENSDARG00000052515	30.3026	-4.44298	1.42174	-3.12504	0.00177783	0.0311546	21.7506
lrrc8c	leucine rich repeat containing 8 family, member C [Source:ZFIN;Acc:ZDB-GENE-030131-2965]	ENSDARG00000099911	30.4332	-4.43982	1.41617	-3.1351	0.00171797	0.0304537	21.703
gpank1	G patch domain and ankyrin repeats 1 [Source:ZFIN;Acc:ZDB-GENE-070928-32]	ENSDARG00000053995	136.62	-4.43782	1.03112	-4.30387	1.68e-05	0.00160767	21.6728
macrod2	MACRO domain containing 2 [Source:ZFIN;Acc:ZDB-GENE-040426-1490]	ENSDARG00000032601	53.2928	-4.43691	1.33285	-3.32888	0.000871948	0.0193922	21.6592
nln	neurolysin (metallopeptidase M3 family) [Source:ZFIN;Acc:ZDB-GENE-041010-216]	ENSDARG00000019233	63.7537	-4.43601	1.26707	-3.501	0.000463509	0.0130448	21.6458
cox5b2	cytochrome c oxidase subunit Vb 2 [Source:ZFIN;Acc:ZDB-GENE-060825-71]	ENSDARG00000068738	91.0373	-4.43518	1.52551	-2.90733	0.00364523	0.0487206	21.6332
ttc19	tetratricopeptide repeat domain 19 [Source:ZFIN;Acc:ZDB-GENE-070912-490]	ENSDARG00000074435	24.9174	-4.43312	1.50291	-2.94968	0.00318098	0.0444713	21.6024
PHLPP2 (2 of 2)	PH domain and leucine rich repeat protein phosphatase 2 [Source:HGNC Symbol;Acc:HGNC:29149]	ENSDARG00000099962	189.992	-4.42794	1.18388	-3.74019	0.000183882	0.00726895	21.525
itga9	integrin, alpha 9 [Source:ZFIN;Acc:ZDB-GENE-040426-1129]	ENSDARG00000032435	96.888	-4.42689	1.23296	-3.59045	0.000330111	0.0104409	21.5094
tspan18a	tetraspanin 18a [Source:ZFIN;Acc:ZDB-GENE-040718-232]	ENSDARG00000056656	96.537	-4.4257	1.07413	-4.12027	3.78e-05	0.00250177	21.4916
rxrga	retinoid x receptor, gamma a [Source:ZFIN;Acc:ZDB-GENE-980526-36]	ENSDARG00000005593	24.7052	-4.42254	1.52782	-2.89467	0.00379557	0.0498495	21.4445
tpst1l	tyrosylprotein sulfotransferase 1, like [Source:ZFIN;Acc:ZDB-GENE-040316-1]	ENSDARG00000044513	65.8311	-4.42199	1.23844	-3.57062	0.000356141	0.0109733	21.4364
sobpb	sine oculis binding protein homolog (Drosophila) b [Source:ZFIN;Acc:ZDB-GENE-041210-8]	ENSDARG00000017386	31.3052	-4.42155	1.46189	-3.02454	0.00249013	0.0383717	21.4299
si:dkeyp-117h8.4	si:dkeyp-117h8.4 [Source:ZFIN;Acc:ZDB-GENE-030804-4]	ENSDARG00000043004	28.1844	-4.42115	1.46582	-3.01615	0.00256004	0.0389659	21.4239
lztfl1	leucine zipper transcription factor-like 1 [Source:ZFIN;Acc:ZDB-GENE-030131-945]	ENSDARG00000105010	105.676	-4.42029	1.1912	-3.7108	0.000206608	0.0077605	21.4111
fbxo40.1	F-box protein 40, tandem duplicate 1 [Source:ZFIN;Acc:ZDB-GENE-080220-36]	ENSDARG00000069775	64.9467	-4.41784	1.41588	-3.12022	0.00180718	0.0312466	21.3748
parvb	parvin, beta [Source:ZFIN;Acc:ZDB-GENE-030131-4411]	ENSDARG00000019117	808.276	-4.41484	0.985756	-4.47863	7.51e-06	0.000990232	21.3303
samd1b	sterile alpha motif domain containing 1b [Source:ZFIN;Acc:ZDB-GENE-090313-2]	ENSDARG00000079062	27.2672	-4.41275	1.48077	-2.98004	0.00288208	0.0419079	21.2995
MFSD3	major facilitator superfamily domain containing 3 [Source:HGNC Symbol;Acc:HGNC:25157]	ENSDARG00000093253	60.9255	-4.41211	1.49781	-2.94571	0.00322213	0.0448174	21.2901
dtd2	D-tyrosyl-tRNA deacylase 2 [Source:ZFIN;Acc:ZDB-GENE-040822-45]	ENSDARG00000036775	25.4269	-4.40982	1.5215	-2.89834	0.00375138	0.049523	21.2563
bco1	beta-carotene oxygenase 1 [Source:ZFIN;Acc:ZDB-GENE-010508-1]	ENSDARG00000104256	39.4753	-4.40949	1.37188	-3.21419	0.00130812	0.025031	21.2515
dnajc5aa	DnaJ (Hsp40) homolog, subfamily C, member 5aa [Source:ZFIN;Acc:ZDB-GENE-031113-20]	ENSDARG00000042948	63.5661	-4.4072	1.24657	-3.53547	0.000407052	0.0118155	21.2177
vcpkmt	valosin containing protein lysine (K) methyltransferase [Source:ZFIN;Acc:ZDB-GENE-060825-19]	ENSDARG00000060021	133.301	-4.40082	1.4379	-3.06059	0.00220905	0.0356365	21.1241
hpca	hippocalcin [Source:ZFIN;Acc:ZDB-GENE-040426-1683]	ENSDARG00000018397	92.8811	-4.38971	1.11384	-3.94107	8.11e-05	0.00408206	20.9621
klf12a	Kruppel-like factor 12a [Source:ZFIN;Acc:ZDB-GENE-030131-9188]	ENSDARG00000015312	85.3989	-4.38824	1.18328	-3.70854	0.000208458	0.00780929	20.9408
trak2	trafficking protein, kinesin binding 2 [Source:ZFIN;Acc:ZDB-GENE-030131-7496]	ENSDARG00000102471	35.9676	-4.3862	1.43819	-3.0498	0.00228994	0.0363323	20.9112
cacng6b	calcium channel, voltage-dependent, gamma subunit 6b [Source:ZFIN;Acc:ZDB-GENE-100922-272]	ENSDARG00000046079	74.5195	-4.38472	1.41192	-3.1055	0.00189957	0.0322529	20.8897
igsf10	immunoglobulin superfamily, member 10 [Source:ZFIN;Acc:ZDB-GENE-130530-827]	ENSDARG00000077497	63.6045	-4.38293	1.21543	-3.60606	0.000310884	0.0100208	20.8638
si:dkey-34m19.5	si:dkey-34m19.5 [Source:ZFIN;Acc:ZDB-GENE-120215-182]	ENSDARG00000096373	60.8278	-4.37445	1.44405	-3.0293	0.00245123	0.0379457	20.7415
tmem182a	transmembrane protein 182a [Source:ZFIN;Acc:ZDB-GENE-050306-22]	ENSDARG00000040374	218.544	-4.373	1.15863	-3.77429	0.000160463	0.00663011	20.7207
pamr1	peptidase domain containing associated with muscle regeneration 1 [Source:ZFIN;Acc:ZDB-GENE-100422-12]	ENSDARG00000093480	69.4311	-4.37097	1.24973	-3.49752	0.0004696	0.0131286	20.6916
impad1	inositol monophosphatase domain containing 1 [Source:ZFIN;Acc:ZDB-GENE-051127-23]	ENSDARG00000058114	58.2292	-4.36868	1.39065	-3.14147	0.001681	0.0300512	20.6587
cplx4c	complexin 4c [Source:ZFIN;Acc:ZDB-GENE-101018-1]	ENSDARG00000094889	79.6831	-4.36747	1.35646	-3.21975	0.00128303	0.0248192	20.6414
rpe	ribulose-5-phosphate-3-epimerase [Source:ZFIN;Acc:ZDB-GENE-030131-6837]	ENSDARG00000005251	142.384	-4.36495	1.06552	-4.09653	4.19e-05	0.00260192	20.6054
iscub	iron-sulfur cluster assembly enzyme b [Source:ZFIN;Acc:ZDB-GENE-050417-332]	ENSDARG00000026582	74.8422	-4.36264	1.2576	-3.46902	0.000522365	0.0140038	20.5725
lamc3	laminin, gamma 3 [Source:ZFIN;Acc:ZDB-GENE-060531-121]	ENSDARG00000093572	294.995	-4.36141	1.24788	-3.49506	0.000473956	0.0132065	20.5549
bhlhe22	basic helix-loop-helix family, member e22 [Source:ZFIN;Acc:ZDB-GENE-040426-1411]	ENSDARG00000058039	61.4854	-4.36054	1.35928	-3.20798	0.00133672	0.0253766	20.5424
si:dkeyp-69b9.3	si:dkeyp-69b9.3 [Source:ZFIN;Acc:ZDB-GENE-100922-275]	ENSDARG00000088881	113.638	-4.35801	1.04668	-4.16364	3.13e-05	0.00235315	20.5065
CRELD1 (2 of 2)	cysteine-rich with EGF-like domains 1 [Source:HGNC Symbol;Acc:HGNC:14630]	ENSDARG00000099989	56.8454	-4.35708	1.37738	-3.16332	0.00155982	0.028385	20.4932
ccdc146	coiled-coil domain containing 146 [Source:ZFIN;Acc:ZDB-GENE-041210-217]	ENSDARG00000004794	36.4514	-4.3561	1.43172	-3.04256	0.00234577	0.0368858	20.4793
TIMM21	translocase of inner mitochondrial membrane 21 homolog (yeast) [Source:HGNC Symbol;Acc:HGNC:25010]	ENSDARG00000071594	55.491	-4.35536	1.3649	-3.19097	0.00141798	0.0265014	20.4688
nup43	nucleoporin 43 [Source:ZFIN;Acc:ZDB-GENE-040426-2533]	ENSDARG00000043884	73.9956	-4.35269	1.26603	-3.43807	0.000585881	0.0148971	20.431
crot	carnitine O-octanoyltransferase [Source:ZFIN;Acc:ZDB-GENE-050522-35]	ENSDARG00000040352	81.058	-4.34923	1.21559	-3.57789	0.000346379	0.0108192	20.3821
phldb2a	pleckstrin homology-like domain, family B, member 2a [Source:ZFIN;Acc:ZDB-GENE-091118-9]	ENSDARG00000079889	43.1581	-4.34132	1.34352	-3.2313	0.0012323	0.0242109	20.2707
xpnpep3	X-prolyl aminopeptidase 3, mitochondrial [Source:ZFIN;Acc:ZDB-GENE-040426-2076]	ENSDARG00000007916	107.158	-4.34073	1.19837	-3.6222	0.000292103	0.00969343	20.2623
acsm3	acyl-CoA synthetase medium-chain family member 3 [Source:ZFIN;Acc:ZDB-GENE-080220-22]	ENSDARG00000004880	47.1182	-4.33413	1.26696	-3.42089	0.000624164	0.0154683	20.1699
si:ch73-144d13.4	si:ch73-144d13.4 [Source:ZFIN;Acc:ZDB-GENE-131120-182]	ENSDARG00000086223	56.7914	-4.32991	1.17784	-3.67613	0.000236796	0.00851152	20.1109
coq7	coenzyme Q7 homolog, ubiquinone (yeast) [Source:ZFIN;Acc:ZDB-GENE-070209-262]	ENSDARG00000062594	73.7688	-4.32506	1.25952	-3.43388	0.000595004	0.0150158	20.0434
tcf15	transcription factor 15 (basic helix-loop-helix) [Source:ZFIN;Acc:ZDB-GENE-980605-20]	ENSDARG00000067544	406.62	-4.32315	1.2527	-3.45107	0.000558365	0.0145486	20.017
rasl11a	RAS-like, family 11, member A [Source:ZFIN;Acc:ZDB-GENE-050417-384]	ENSDARG00000046013	134.309	-4.31181	1.07081	-4.02667	5.66e-05	0.00315789	19.8602
gnsb	glucosamine (N-acetyl)-6-sulfatase (Sanfilippo disease IIID), b [Source:ZFIN;Acc:ZDB-GENE-030131-5846]	ENSDARG00000098296	88.9435	-4.31139	1.28777	-3.34794	0.00081415	0.0185472	19.8545
CNNM3	cyclin and CBS domain divalent metal cation transport mediator 3 [Source:HGNC Symbol;Acc:HGNC:104]	ENSDARG00000099568	27.3977	-4.30515	1.48552	-2.89808	0.00375451	0.0495254	19.7688
asb2a.1	ankyrin repeat and SOCS box containing 2a, tandem duplicate 1 [Source:ZFIN;Acc:ZDB-GENE-030131-5355]	ENSDARG00000003797	110.541	-4.29583	1.3019	-3.29966	0.000968003	0.0208411	19.6414
phyh	phytanoyl-CoA 2-hydroxylase [Source:ZFIN;Acc:ZDB-GENE-050417-361]	ENSDARG00000086740	117.874	-4.29426	1.04844	-4.09586	4.21e-05	0.00260192	19.6201
cdnf	cerebral dopamine neurotrophic factor [Source:ZFIN;Acc:ZDB-GENE-070410-37]	ENSDARG00000075501	245.891	-4.29309	1.35612	-3.16571	0.00154706	0.0282401	19.6042
tln2a	talin 2a [Source:ZFIN;Acc:ZDB-GENE-040724-263]	ENSDARG00000017901	266.172	-4.2904	1.00238	-4.2802	1.87e-05	0.00174882	19.5676
anxa13	annexin A13 [Source:ZFIN;Acc:ZDB-GENE-010406-1]	ENSDARG00000013976	148.384	-4.288	1.31087	-3.27111	0.00107125	0.0221314	19.5352
mlf1	myeloid leukemia factor 1 [Source:ZFIN;Acc:ZDB-GENE-080917-7]	ENSDARG00000077301	326.71	-4.28486	1.09826	-3.9015	9.56e-05	0.0044891	19.4927
anapc15	anaphase promoting complex subunit 15 [Source:ZFIN;Acc:ZDB-GENE-060825-43]	ENSDARG00000101285	333.646	-4.28483	1.05831	-4.04874	5.15e-05	0.00294578	19.4923
tiprl	TIP41, TOR signaling pathway regulator-like (S. cerevisiae) [Source:ZFIN;Acc:ZDB-GENE-040426-1611]	ENSDARG00000032353	93.6181	-4.27975	1.24538	-3.4365	0.000589279	0.0149211	19.4237
atm	ATM serine/threonine kinase [Source:ZFIN;Acc:ZDB-GENE-040809-1]	ENSDARG00000002385	30.8133	-4.27729	1.38728	-3.08322	0.00204774	0.0339771	19.3907
WIZ (1 of 2)	widely interspaced zinc finger motifs [Source:HGNC Symbol;Acc:HGNC:30917]	ENSDARG00000096428	38.8591	-4.2754	1.42369	-3.00303	0.00267303	0.0402162	19.3653
kifap3b	kinesin-associated protein 3b [Source:ZFIN;Acc:ZDB-GENE-030131-2219]	ENSDARG00000006862	38.9526	-4.27526	1.31746	-3.24507	0.00117422	0.0234817	19.3633
zgc:113276	zgc:113276 [Source:ZFIN;Acc:ZDB-GENE-050522-7]	ENSDARG00000056650	39.785	-4.2696	1.32932	-3.21187	0.00131875	0.0251772	19.2876
znf1124	zinc finger protein 1124 [Source:ZFIN;Acc:ZDB-GENE-071004-105]	ENSDARG00000069796	42.5846	-4.26667	1.31655	-3.24079	0.00119198	0.0237804	19.2484
fkbp16	FK506 binding protein 16 [Source:ZFIN;Acc:ZDB-GENE-050208-116]	ENSDARG00000001976	45.2756	-4.26021	1.46142	-2.91512	0.00355553	0.0478365	19.1624
cilp2	cartilage intermediate layer protein 2 [Source:ZFIN;Acc:ZDB-GENE-050208-436]	ENSDARG00000013687	97.1184	-4.24978	1.3725	-3.09639	0.00195894	0.0329908	19.0244
csgalnact2	chondroitin sulfate N-acetylgalactosaminyltransferase 2 [Source:ZFIN;Acc:ZDB-GENE-030131-5186]	ENSDARG00000061400	46.6095	-4.24493	1.45002	-2.92749	0.0034171	0.0466064	18.9606
trib2	tribbles pseudokinase 2 [Source:ZFIN;Acc:ZDB-GENE-091207-3]	ENSDARG00000068179	151.393	-4.24299	1.01266	-4.18996	2.79e-05	0.00217751	18.9351
acot9.2	acyl-CoA thioesterase 9, tandem duplicate 2 [Source:ZFIN;Acc:ZDB-GENE-051113-136]	ENSDARG00000058390	40.5258	-4.24175	1.34945	-3.14331	0.00167049	0.0299269	18.9188
btbd11a	BTB (POZ) domain containing 11a [Source:ZFIN;Acc:ZDB-GENE-050419-142]	ENSDARG00000063255	105.241	-4.2399	1.15365	-3.67521	0.000237655	0.00852184	18.8946
mbd5	methyl-CpG binding domain protein 5 [Source:ZFIN;Acc:ZDB-GENE-070209-125]	ENSDARG00000059581	35.2189	-4.23632	1.32837	-3.1891	0.00142716	0.0265552	18.8477
gtf2e1	general transcription factor IIE, polypeptide 1, alpha [Source:ZFIN;Acc:ZDB-GENE-041210-221]	ENSDARG00000000542	47.6921	-4.23587	1.3322	-3.17961	0.00147471	0.0272595	18.8419
fam207a	family with sequence similarity 207, member A [Source:ZFIN;Acc:ZDB-GENE-060825-113]	ENSDARG00000071500	35.4682	-4.23342	1.44274	-2.9343	0.00334304	0.0459682	18.8099
EFNA2 (2 of 2)	ephrin-A2 [Source:HGNC Symbol;Acc:HGNC:3222]	ENSDARG00000079740	57.0069	-4.23291	1.35506	-3.12379	0.00178539	0.0312012	18.8033
cyp2ad3	cytochrome P450, family 2, subfamily AD, polypeptide 3 [Source:ZFIN;Acc:ZDB-GENE-041001-156]	ENSDARG00000022650	87.3433	-4.23057	1.19641	-3.53605	0.000406163	0.0118155	18.7728
mettl3	methyltransferase like 3 [Source:ZFIN;Acc:ZDB-GENE-030131-9498]	ENSDARG00000012827	45.7436	-4.23056	1.43184	-2.95462	0.00313052	0.0440888	18.7726
pdzrn3b	PDZ domain containing RING finger 3b [Source:ZFIN;Acc:ZDB-GENE-071022-4]	ENSDARG00000073869	84.7841	-4.22639	1.24829	-3.38573	0.000709892	0.0169509	18.7184
cthrc1a	collagen triple helix repeat containing 1a [Source:ZFIN;Acc:ZDB-GENE-040808-22]	ENSDARG00000087198	286.911	-4.222	1.20929	-3.49131	0.000480649	0.0133083	18.6617
btbd11b	BTB (POZ) domain containing 11b [Source:ZFIN;Acc:ZDB-GENE-050419-99]	ENSDARG00000063040	49.6814	-4.22116	1.32594	-3.18353	0.00145493	0.0269827	18.6507
vwa7	von Willebrand factor A domain containing 7 [Source:ZFIN;Acc:ZDB-GENE-060503-234]	ENSDARG00000061462	73.0379	-4.21778	1.28373	-3.28556	0.00101779	0.0215012	18.6071
dll4	delta-like 4 (Drosophila) [Source:ZFIN;Acc:ZDB-GENE-041014-73]	ENSDARG00000070425	65.6039	-4.2177	1.37956	-3.05727	0.00223361	0.0358271	18.6061
tusc2a	tumor suppressor candidate 2a [Source:ZFIN;Acc:ZDB-GENE-061013-612]	ENSDARG00000099817	62.059	-4.2168	1.30788	-3.22416	0.00126342	0.024592	18.5945
CU459160.2	NA	ENSDARG00000077912	66.9306	-4.21428	1.23245	-3.41943	0.000627536	0.0154683	18.562
nt5e	5'-nucleotidase, ecto (CD73) [Source:ZFIN;Acc:ZDB-GENE-040426-1261]	ENSDARG00000071017	59.9111	-4.21411	1.33015	-3.16815	0.0015341	0.0280803	18.5599
cntfr	ciliary neurotrophic factor receptor [Source:ZFIN;Acc:ZDB-GENE-030616-82]	ENSDARG00000028661	148.834	-4.21242	1.02456	-4.11144	3.93e-05	0.00253966	18.5381
raly	RALY heterogeneous nuclear ribonucleoprotein [Source:ZFIN;Acc:ZDB-GENE-041010-127]	ENSDARG00000059972	99.1908	-4.20717	1.26128	-3.33562	0.000851083	0.0191459	18.4707
gli1	GLI family zinc finger 1 [Source:ZFIN;Acc:ZDB-GENE-030321-1]	ENSDARG00000101244	223.391	-4.20621	1.01521	-4.14319	3.43e-05	0.00244489	18.4584
trmt11	tRNA methyltransferase 11 homolog (S. cerevisiae) [Source:ZFIN;Acc:ZDB-GENE-040426-953]	ENSDARG00000040033	43.7974	-4.20303	1.25171	-3.35784	0.000785535	0.0180683	18.4179
ccdc84	coiled-coil domain containing 84 [Source:ZFIN;Acc:ZDB-GENE-060929-1174]	ENSDARG00000059606	61.136	-4.20127	1.26776	-3.31393	0.00091996	0.0200658	18.3954
aox6	aldehyde oxidase 6 [Source:ZFIN;Acc:ZDB-GENE-050208-742]	ENSDARG00000020054	51.7737	-4.2007	1.27888	-3.28467	0.00102102	0.0215154	18.3881
cpt1b	carnitine palmitoyltransferase 1B (muscle) [Source:ZFIN;Acc:ZDB-GENE-041010-9]	ENSDARG00000058285	105.633	-4.20069	1.35785	-3.09364	0.00197716	0.0331228	18.3879
ash2l	ash2 (absent, small, or homeotic)-like (Drosophila) [Source:ZFIN;Acc:ZDB-GENE-030131-494]	ENSDARG00000060392	77.4457	-4.2001	1.26416	-3.32244	0.000892328	0.0197154	18.3805
st8sia1	ST8 alpha-N-acetyl-neuraminide alpha-2,8-sialyltransferase 1 [Source:ZFIN;Acc:ZDB-GENE-051005-1]	ENSDARG00000098221	44.9009	-4.19879	1.3896	-3.02159	0.00251452	0.0386064	18.3638
CABZ01048402.1	NA	ENSDARG00000102449	98.7337	-4.19667	1.44552	-2.90323	0.00369335	0.0490642	18.3368
TMEM208	transmembrane protein 208 [Source:HGNC Symbol;Acc:HGNC:25015]	ENSDARG00000068291	113.524	-4.19263	1.21832	-3.44133	0.000578863	0.014809	18.2855
ttpal	tocopherol (alpha) transfer protein-like [Source:ZFIN;Acc:ZDB-GENE-030131-296]	ENSDARG00000070644	112.562	-4.19086	1.20706	-3.47195	0.000516695	0.0139145	18.2631
si:ch1073-329i9.1	si:ch1073-329i9.1 [Source:ZFIN;Acc:ZDB-GENE-141216-155]	ENSDARG00000105109	35.5725	-4.19072	1.31214	-3.19381	0.00140408	0.0263042	18.2613
st3gal3a	ST3 beta-galactoside alpha-2,3-sialyltransferase 3a [Source:ZFIN;Acc:ZDB-GENE-040426-1322]	ENSDARG00000015374	91.7568	-4.18585	1.2963	-3.22907	0.00124192	0.0243445	18.1998
si:dkey-48g21.7	si:dkey-48g21.7 [Source:ZFIN;Acc:ZDB-GENE-050309-95]	ENSDARG00000093647	37.1031	-4.18546	1.29959	-3.22059	0.00127925	0.0247913	18.1949
zgc:86609	zgc:86609 [Source:ZFIN;Acc:ZDB-GENE-050102-7]	ENSDARG00000029479	103.062	-4.18499	1.19086	-3.51426	0.000440983	0.012643	18.189
C12H10orf71	chromosome 10 open reading frame 71 [Source:HGNC Symbol;Acc:HGNC:26973]	ENSDARG00000086945	68.0083	-4.18495	1.40792	-2.97244	0.00295444	0.0425786	18.1885
bpgm	2,3-bisphosphoglycerate mutase [Source:ZFIN;Acc:ZDB-GENE-040718-375]	ENSDARG00000070826	46.9072	-4.17622	1.39135	-3.00157	0.00268592	0.0402421	18.0787
cadpsb	Ca2+-dependent activator protein for secretion b [Source:ZFIN;Acc:ZDB-GENE-110621-2]	ENSDARG00000070567	113.795	-4.17552	1.20745	-3.45813	0.000543937	0.0142387	18.0699
draxin	dorsal inhibitory axon guidance protein [Source:ZFIN;Acc:ZDB-GENE-050913-20]	ENSDARG00000058256	30.949	-4.17294	1.39854	-2.98378	0.00284708	0.0415394	18.0377
nek1	NIMA-related kinase 1 [Source:ZFIN;Acc:ZDB-GENE-040730-1]	ENSDARG00000022350	34.6467	-4.16088	1.39082	-2.99168	0.00277447	0.0410102	17.8875
hfe2	hemochromatosis type 2 [Source:ZFIN;Acc:ZDB-GENE-030131-651]	ENSDARG00000030494	155.821	-4.1598	1.16218	-3.57932	0.000344485	0.0107943	17.8742
sesn1	sestrin 1 [Source:ZFIN;Acc:ZDB-GENE-040718-408]	ENSDARG00000020693	110.488	-4.15857	1.05486	-3.94228	8.07e-05	0.0040737	17.8588
wdr81	WD repeat domain 81 [Source:ZFIN;Acc:ZDB-GENE-030131-3389]	ENSDARG00000079702	74.8663	-4.15572	1.20758	-3.44137	0.000578773	0.014809	17.8237
cacng1a	calcium channel, voltage-dependent, gamma subunit 1a [Source:ZFIN;Acc:ZDB-GENE-030131-732]	ENSDARG00000008772	173.49	-4.15373	1.04211	-3.98588	6.72e-05	0.00356404	17.7991
si:ch73-109d9.1	si:ch73-109d9.1 [Source:ZFIN;Acc:ZDB-GENE-110411-256]	ENSDARG00000052019	43.1482	-4.15124	1.39003	-2.98645	0.00282241	0.0414461	17.7684
znf362a	zinc finger protein 362a [Source:ZFIN;Acc:ZDB-GENE-061103-547]	ENSDARG00000060900	46.1983	-4.1509	1.34894	-3.07716	0.00208984	0.0343378	17.7641
csmd2	CUB and Sushi multiple domains 2 [Source:ZFIN;Acc:ZDB-GENE-030616-39]	ENSDARG00000001559	52.6998	-4.15002	1.31153	-3.16426	0.00155477	0.0283355	17.7534
MAP3K14 (1 of 2)	mitogen-activated protein kinase kinase kinase 14 [Source:HGNC Symbol;Acc:HGNC:6853]	ENSDARG00000056582	144.779	-4.1471	1.22354	-3.38943	0.000700384	0.0168432	17.7174
tyw5	tRNA-yW synthesizing protein 5 [Source:ZFIN;Acc:ZDB-GENE-060929-894]	ENSDARG00000069672	54.902	-4.14152	1.30831	-3.16556	0.00154786	0.0282401	17.649
zic4	zic family member 4 [Source:ZFIN;Acc:ZDB-GENE-040622-4]	ENSDARG00000031307	91.8558	-4.14083	1.16112	-3.56624	0.000362143	0.0110799	17.6406
metap2a	methionyl aminopeptidase 2a [Source:ZFIN;Acc:ZDB-GENE-061013-5]	ENSDARG00000069261	103.705	-4.13937	1.10292	-3.75311	0.000174654	0.00697707	17.6228
slc4a4a	solute carrier family 4 (sodium bicarbonate cotransporter), member 4a [Source:ZFIN;Acc:ZDB-GENE-060526-274]	ENSDARG00000013730	45.4932	-4.13046	1.39439	-2.96221	0.00305444	0.0432562	17.5143
cand2	cullin-associated and neddylation-dissociated 2 (putative) [Source:ZFIN;Acc:ZDB-GENE-060503-645]	ENSDARG00000005749	102.541	-4.12864	1.04854	-3.9375	8.23e-05	0.0041151	17.4922
npr1a	natriuretic peptide receptor 1a [Source:ZFIN;Acc:ZDB-GENE-060503-539]	ENSDARG00000031751	109.641	-4.12447	1.29324	-3.18926	0.00142637	0.0265552	17.4417
ppme1	protein phosphatase methylesterase 1 [Source:ZFIN;Acc:ZDB-GENE-030131-7064]	ENSDARG00000009771	244.957	-4.12297	1.0226	-4.03185	5.53e-05	0.00312026	17.4236
aqp4	aquaporin 4 [Source:ZFIN;Acc:ZDB-GENE-040724-152]	ENSDARG00000010565	65.8555	-4.11617	1.17534	-3.5021	0.000461605	0.0130239	17.3417
fgf13a	fibroblast growth factor 13a [Source:ZFIN;Acc:ZDB-GENE-041114-101]	ENSDARG00000035056	59.6865	-4.11609	1.26114	-3.26377	0.0010994	0.0225745	17.3406
emc8	ER membrane protein complex subunit 8 [Source:ZFIN;Acc:ZDB-GENE-040426-2692]	ENSDARG00000017093	51.4375	-4.11386	1.34681	-3.05451	0.00225425	0.0359669	17.3139
STRADB	STE20-related kinase adaptor beta [Source:HGNC Symbol;Acc:HGNC:13205]	ENSDARG00000088225	122.008	-4.10629	1.32034	-3.11002	0.00187072	0.0319197	17.2234
ttc22	tetratricopeptide repeat domain 22 [Source:ZFIN;Acc:ZDB-GENE-050208-292]	ENSDARG00000077836	30.7407	-4.1061	1.36683	-3.0041	0.00266371	0.0401654	17.2211
rbpms2a	RNA binding protein with multiple splicing 2a [Source:ZFIN;Acc:ZDB-GENE-040718-106]	ENSDARG00000045930	50.5249	-4.09595	1.30437	-3.14018	0.00168844	0.0301521	17.1003
guca2b	guanylate cyclase activator 2B (uroguanylin) [Source:ZFIN;Acc:ZDB-GENE-030131-4660]	ENSDARG00000104418	41.5337	-4.09369	1.32393	-3.09208	0.00198762	0.0332085	17.0736
mxra8b	matrix-remodelling associated 8b [Source:ZFIN;Acc:ZDB-GENE-061013-368]	ENSDARG00000062129	124.219	-4.09208	1.14815	-3.56405	0.000365173	0.0110957	17.0544
rpp40	ribonuclease P/MRP 40 subunit [Source:ZFIN;Acc:ZDB-GENE-040625-161]	ENSDARG00000017605	27.1627	-4.08861	1.40866	-2.90249	0.00370209	0.0491416	17.0136
mapk4	mitogen-activated protein kinase 4 [Source:ZFIN;Acc:ZDB-GENE-040426-2835]	ENSDARG00000017681	30.8555	-4.08589	1.37847	-2.96408	0.0030359	0.0432562	16.9815
sgca	sarcoglycan, alpha [Source:ZFIN;Acc:ZDB-GENE-041111-121]	ENSDARG00000074156	125.407	-4.08566	1.30348	-3.13444	0.00172185	0.0304905	16.9788
ift46	intraflagellar transport 46 homolog (Chlamydomonas) [Source:ZFIN;Acc:ZDB-GENE-080102-3]	ENSDARG00000011240	55.3912	-4.08351	1.23955	-3.29434	0.000986518	0.0211448	16.9535
NDST1 (2 of 2)	N-deacetylase/N-sulfotransferase (heparan glucosaminyl) 1 [Source:HGNC Symbol;Acc:HGNC:7680]	ENSDARG00000103606	37.0277	-4.08056	1.34127	-3.0423	0.00234776	0.0368858	16.9188
col15a1b	collagen, type XV, alpha 1b [Source:ZFIN;Acc:ZDB-GENE-070912-689]	ENSDARG00000061848	111.546	-4.07905	1.38628	-2.94244	0.00325638	0.0451076	16.9012
nelfe	negative elongation factor complex member E [Source:ZFIN;Acc:ZDB-GENE-040718-69]	ENSDARG00000004343	84.888	-4.07236	1.11878	-3.64001	0.000272627	0.00925486	16.823
mrto4	MRT4 homolog, ribosome maturation factor [Source:ZFIN;Acc:ZDB-GENE-050417-142]	ENSDARG00000007130	84.4415	-4.0679	1.26959	-3.20409	0.0013549	0.0255776	16.771
rsu1	Ras suppressor protein 1 [Source:ZFIN;Acc:ZDB-GENE-030616-518]	ENSDARG00000102885	38.6473	-4.06743	1.31434	-3.09465	0.00197043	0.0330852	16.7656
smarcb1b	SWI/SNF related, matrix associated, actin dependent regulator of chromatin, subfamily b, member 1b [Source:ZFIN;Acc:ZDB-GENE-991008-16]	ENSDARG00000011594	145.098	-4.06237	1.08769	-3.73487	0.000187811	0.00732898	16.7069
sgk2b	serum/glucocorticoid regulated kinase 2b [Source:ZFIN;Acc:ZDB-GENE-060929-44]	ENSDARG00000006598	118.919	-4.05859	1.2329	-3.29192	0.000995063	0.0212202	16.6632
thbs3b	thrombospondin 3b [Source:ZFIN;Acc:ZDB-GENE-060503-84]	ENSDARG00000012060	83.2979	-4.05295	1.24402	-3.25795	0.00112219	0.0228087	16.5981
scxa	scleraxis bHLH transcription factor a [Source:ZFIN;Acc:ZDB-GENE-060503-414]	ENSDARG00000035695	86.2554	-4.04118	1.323	-3.05455	0.002254	0.0359669	16.4633
il12rb2l	interleukin 12 receptor, beta 2a, like [Source:ZFIN;Acc:ZDB-GENE-080107-6]	ENSDARG00000074850	103.445	-4.03737	1.16612	-3.46224	0.000535706	0.0141329	16.4199
si:ch73-252p3.1	si:ch73-252p3.1 [Source:ZFIN;Acc:ZDB-GENE-110411-85]	ENSDARG00000099522	32.8238	-4.03703	1.36292	-2.96205	0.00305601	0.0432562	16.416
zgc:158328	zgc:158328 [Source:ZFIN;Acc:ZDB-GENE-070112-1202]	ENSDARG00000005216	184.243	-4.02394	1.20636	-3.33559	0.000851173	0.0191459	16.2677
C18H19orf12 (1 of 4)	chromosome 19 open reading frame 12 [Source:HGNC Symbol;Acc:HGNC:25443]	ENSDARG00000058857	79.4442	-4.01935	1.23351	-3.25846	0.00112018	0.0228087	16.216
bloc1s2	biogenesis of lysosomal organelles complex-1, subunit 2 [Source:ZFIN;Acc:ZDB-GENE-050809-129]	ENSDARG00000046081	42.4809	-4.01831	1.28422	-3.12899	0.00175409	0.0308635	16.2044
pcdh18b	protocadherin 18b [Source:ZFIN;Acc:ZDB-GENE-080804-1]	ENSDARG00000052494	323.94	-4.0144	1.0735	-3.73954	0.000184355	0.00726895	16.1605
tsen15	TSEN15 tRNA splicing endonuclease subunit [Source:ZFIN;Acc:ZDB-GENE-041008-211]	ENSDARG00000069280	34.8894	-4.00731	1.36006	-2.94642	0.00321477	0.044752	16.0813
palmda	palmdelphin a [Source:ZFIN;Acc:ZDB-GENE-070705-48]	ENSDARG00000001913	108.011	-3.99692	1.2636	-3.16313	0.00156085	0.028385	15.9658
zgc:92326	zgc:92326 [Source:ZFIN;Acc:ZDB-GENE-040718-159]	ENSDARG00000041060	52.4651	-3.99165	1.34756	-2.96212	0.00305529	0.0432562	15.9076
slc32a1	solute carrier family 32 (GABA vesicular transporter), member 1 [Source:ZFIN;Acc:ZDB-GENE-061201-1]	ENSDARG00000059775	54.1135	-3.98354	1.18632	-3.3579	0.000785377	0.0180683	15.8185
rcn2	reticulocalbin 2 [Source:ZFIN;Acc:ZDB-GENE-050706-62]	ENSDARG00000039378	75.1813	-3.98086	1.27765	-3.11578	0.00183462	0.0315592	15.7891
aar2	AAR2 splicing factor homolog (S. cerevisiae) [Source:ZFIN;Acc:ZDB-GENE-040704-68]	ENSDARG00000018658	151.139	-3.97154	1.1451	-3.46829	0.000523789	0.0140038	15.6875
pknox2	pbx/knotted 1 homeobox 2 [Source:ZFIN;Acc:ZDB-GENE-031118-112]	ENSDARG00000055349	219.432	-3.96815	1.23686	-3.20825	0.00133544	0.0253766	15.6506
zgc:153426	zgc:153426 [Source:ZFIN;Acc:ZDB-GENE-060929-220]	ENSDARG00000104436	43.601	-3.95846	1.27468	-3.10546	0.00189982	0.0322529	15.5458
rragd	ras-related GTP binding D [Source:ZFIN;Acc:ZDB-GENE-070620-6]	ENSDARG00000006279	37.3151	-3.95841	1.33541	-2.96419	0.00303483	0.0432562	15.5454
aglb	amylo-alpha-1, 6-glucosidase, 4-alpha-glucanotransferase b [Source:ZFIN;Acc:ZDB-GENE-050309-54]	ENSDARG00000100352	171.645	-3.95385	1.04189	-3.79488	0.000147718	0.00622556	15.4962
jph2	junctophilin 2 [Source:ZFIN;Acc:ZDB-GENE-030131-9848]	ENSDARG00000028625	908.375	-3.95255	1.18604	-3.33257	0.000860487	0.0192388	15.4823
ldb2a	LIM domain binding 2a [Source:ZFIN;Acc:ZDB-GENE-990415-136]	ENSDARG00000019579	103.91	-3.94748	1.12565	-3.50686	0.000453435	0.0128687	15.428
atr	ATR serine/threonine kinase [Source:ZFIN;Acc:ZDB-GENE-070912-458]	ENSDARG00000079625	40.0517	-3.94701	1.2637	-3.12338	0.00178789	0.0312012	15.423
si:dkey-264d12.1	si:dkey-264d12.1 [Source:ZFIN;Acc:ZDB-GENE-141215-69]	ENSDARG00000090973	44.5552	-3.94583	1.24237	-3.17604	0.00149302	0.027531	15.4103
sh3tc2	SH3 domain and tetratricopeptide repeats 2 [Source:ZFIN;Acc:ZDB-GENE-081104-347]	ENSDARG00000089917	183.99	-3.94359	1.0483	-3.76189	0.000168632	0.00683731	15.3865
COL13A1	collagen, type XIII, alpha 1 [Source:HGNC Symbol;Acc:HGNC:2190]	ENSDARG00000091398	153.676	-3.93929	1.22148	-3.22502	0.00125966	0.0245495	15.3407
fgfr1bl	fibroblast growth factor receptor 1b, like [Source:ZFIN;Acc:ZDB-GENE-091204-406]	ENSDARG00000104015	139.757	-3.93271	1.18604	-3.31584	0.000913692	0.0200227	15.2709
twist1b	twist family bHLH transcription factor 1b [Source:ZFIN;Acc:ZDB-GENE-050417-357]	ENSDARG00000076010	80.6375	-3.93123	1.08201	-3.63325	0.000279875	0.00934284	15.2552
rin3	Ras and Rab interactor 3 [Source:ZFIN;Acc:ZDB-GENE-030131-8871]	ENSDARG00000077618	115.35	-3.93073	1.02734	-3.82613	0.000130175	0.00569181	15.2499
zgc:136908	zgc:136908 [Source:ZFIN;Acc:ZDB-GENE-060312-22]	ENSDARG00000011983	121.729	-3.92743	1.30856	-3.00134	0.0026879	0.0402421	15.2151
rbpms2b	RNA binding protein with multiple splicing 2b [Source:ZFIN;Acc:ZDB-GENE-040426-741]	ENSDARG00000079578	57.4787	-3.91579	1.25363	-3.12356	0.0017868	0.0312012	15.0928
grpel2	GrpE-like 2, mitochondrial [Source:ZFIN;Acc:ZDB-GENE-091204-188]	ENSDARG00000069421	121.216	-3.9013	1.30431	-2.99109	0.00277985	0.0410102	14.942
pou3f2b	POU class 3 homeobox 2b [Source:ZFIN;Acc:ZDB-GENE-980526-370]	ENSDARG00000076262	66.6266	-3.89851	1.26301	-3.08669	0.00202399	0.0336826	14.9131
fgd5a	FYVE, RhoGEF and PH domain containing 5a [Source:ZFIN;Acc:ZDB-GENE-090428-3]	ENSDARG00000088801	66.8173	-3.89164	1.14776	-3.39063	0.000697318	0.0168259	14.8423
cep63	centrosomal protein 63 [Source:ZFIN;Acc:ZDB-GENE-040426-1154]	ENSDARG00000056862	59.6389	-3.8915	1.29006	-3.01653	0.0025569	0.0389659	14.8408
cldn19	claudin 19 [Source:ZFIN;Acc:ZDB-GENE-050417-242]	ENSDARG00000044569	130.984	-3.88828	1.06921	-3.6366	0.000276263	0.00929588	14.8077
ndufa9b	NADH dehydrogenase (ubiquinone) 1 alpha subcomplex, 9b [Source:ZFIN;Acc:ZDB-GENE-091116-31]	ENSDARG00000094312	71.3134	-3.88764	1.2457	-3.12084	0.00180339	0.0312405	14.8012
cacna2d1a	calcium channel, voltage-dependent, alpha 2/delta subunit 1a [Source:ZFIN;Acc:ZDB-GENE-041210-215]	ENSDARG00000014804	134.953	-3.88557	1.03322	-3.76062	0.00016949	0.00683731	14.7799
fbn2b	NA	ENSDARG00000087398	32.6618	-3.88316	1.33676	-2.9049	0.00367376	0.048881	14.7553
ikzf5	IKAROS family zinc finger 5 [Source:ZFIN;Acc:ZDB-GENE-040801-209]	ENSDARG00000056491	26.0823	-3.88083	1.32421	-2.93067	0.00338235	0.0463197	14.7315
mafaa	v-maf avian musculoaponeurotic fibrosarcoma oncogene homolog Aa [Source:ZFIN;Acc:ZDB-GENE-010605-3]	ENSDARG00000044155	275.12	-3.87635	1.10582	-3.50542	0.000455881	0.0128947	14.6858
ptpn2a	protein tyrosine phosphatase, non-receptor type 2, a [Source:ZFIN;Acc:ZDB-GENE-040426-1196]	ENSDARG00000016481	58.4608	-3.8718	1.18071	-3.27922	0.00104094	0.0217038	14.6396
aatkb	apoptosis-associated tyrosine kinase b [Source:ZFIN;Acc:ZDB-GENE-100812-6]	ENSDARG00000104442	51.8138	-3.86568	1.30772	-2.95604	0.00311613	0.0439228	14.5776
ppp1r13ba	protein phosphatase 1, regulatory subunit 13Ba [Source:ZFIN;Acc:ZDB-GENE-030131-9805]	ENSDARG00000004377	263.722	-3.85724	1.27691	-3.02075	0.00252151	0.0386784	14.4925
cyb5r4	cytochrome b5 reductase 4 [Source:ZFIN;Acc:ZDB-GENE-050522-225]	ENSDARG00000020898	45.3139	-3.85188	1.32947	-2.8973	0.00376385	0.0495324	14.4388
elmo1	engulfment and cell motility 1 (ced-12 homolog, C. elegans) [Source:ZFIN;Acc:ZDB-GENE-040426-2069]	ENSDARG00000098753	224.391	-3.85148	1.03017	-3.73869	0.000184979	0.00726895	14.4348
ptprua	protein tyrosine phosphatase, receptor type, U, a [Source:ZFIN;Acc:ZDB-GENE-060503-232]	ENSDARG00000092638	98.9242	-3.85131	1.25535	-3.06791	0.0021556	0.0350087	14.4331
mef2cb	myocyte enhancer factor 2cb [Source:ZFIN;Acc:ZDB-GENE-040901-7]	ENSDARG00000009418	260.078	-3.85129	0.990263	-3.88916	0.000100591	0.00467154	14.4329
sfrp1a	secreted frizzled-related protein 1a [Source:ZFIN;Acc:ZDB-GENE-040310-5]	ENSDARG00000035521	92.3733	-3.8456	1.23183	-3.12185	0.00179719	0.0312399	14.3761
nudt2	nudix (nucleoside diphosphate linked moiety X)-type motif 2 [Source:ZFIN;Acc:ZDB-GENE-040718-7]	ENSDARG00000058728	52.0824	-3.84212	1.18689	-3.23715	0.00120731	0.0239486	14.3415
mpp6b	membrane protein, palmitoylated 6b (MAGUK p55 subfamily member 6) [Source:ZFIN;Acc:ZDB-GENE-040426-775]	ENSDARG00000029761	125.294	-3.83602	1.31192	-2.92398	0.00345587	0.0468798	14.281
jph1b	junctophilin 1b [Source:ZFIN;Acc:ZDB-GENE-060616-389]	ENSDARG00000038826	537.634	-3.83521	0.964545	-3.97618	7e-05	0.0036893	14.2729
fat3a	FAT atypical cadherin 3a [Source:ZFIN;Acc:ZDB-GENE-060929-1254]	ENSDARG00000033840	75.5682	-3.83352	1.21082	-3.16605	0.00154525	0.0282401	14.2562
adck3	aarF domain containing kinase 3 [Source:ZFIN;Acc:ZDB-GENE-040718-487]	ENSDARG00000020123	65.3431	-3.81995	1.27949	-2.98553	0.00283087	0.0414903	14.1228
pax7a	paired box 7a [Source:ZFIN;Acc:ZDB-GENE-990415-201]	ENSDARG00000100398	111.414	-3.81692	1.10324	-3.45975	0.000540681	0.0141975	14.0932
asb15a	ankyrin repeat and SOCS box containing 15a [Source:ZFIN;Acc:ZDB-GENE-110421-5]	ENSDARG00000045633	361.12	-3.80998	0.924564	-4.12084	3.77e-05	0.00250177	14.0255
aldh16a1	aldehyde dehydrogenase 16 family, member A1 [Source:ZFIN;Acc:ZDB-GENE-070112-2062]	ENSDARG00000037935	79.5446	-3.80898	1.27875	-2.97868	0.00289497	0.0419302	14.0158
slc27a1a	solute carrier family 27 (fatty acid transporter), member 1a [Source:ZFIN;Acc:ZDB-GENE-050320-112]	ENSDARG00000006240	145.575	-3.80385	1.21967	-3.11876	0.00181613	0.0313296	13.966
vps54	vacuolar protein sorting 54 homolog (S. cerevisiae) [Source:ZFIN;Acc:ZDB-GENE-081022-176]	ENSDARG00000102960	170.65	-3.80289	1.30096	-2.92314	0.00346523	0.0469211	13.9568
ppp1r3ca	protein phosphatase 1, regulatory subunit 3Ca [Source:ZFIN;Acc:ZDB-GENE-040718-70]	ENSDARG00000071005	92.5784	-3.80261	1.0995	-3.4585	0.000543201	0.0142387	13.954
fam13b	family with sequence similarity 13, member B [Source:ZFIN;Acc:ZDB-GENE-030131-4913]	ENSDARG00000076779	479.93	-3.80077	0.942689	-4.03184	5.53e-05	0.00312026	13.9362
sspn	sarcospan (Kras oncogene-associated gene) [Source:ZFIN;Acc:ZDB-GENE-051127-43]	ENSDARG00000041747	128.293	-3.79444	1.29504	-2.92998	0.00338987	0.0463851	13.8752
scn4ab	sodium channel, voltage-gated, type IV, alpha, b [Source:ZFIN;Acc:ZDB-GENE-051201-1]	ENSDARG00000034588	45.0724	-3.79156	1.30331	-2.90917	0.00362389	0.048513	13.8476
ponzr1	plac8 onzin related protein 1 [Source:ZFIN;Acc:ZDB-GENE-070727-1]	ENSDARG00000090444	205.222	-3.79023	1.26401	-2.99857	0.00271253	0.040503	13.8348
iah1	isoamyl acetate-hydrolyzing esterase 1 homolog (S. cerevisiae) [Source:ZFIN;Acc:ZDB-GENE-041008-186]	ENSDARG00000015765	46.5266	-3.78875	1.26438	-2.99654	0.00273064	0.0406653	13.8206
FBXO38	F-box protein 38 [Source:HGNC Symbol;Acc:HGNC:28844]	ENSDARG00000006924	46.8217	-3.78342	1.2996	-2.91121	0.00360036	0.0482854	13.7696
jag2b	jagged 2b [Source:ZFIN;Acc:ZDB-GENE-011128-3]	ENSDARG00000021389	94.5606	-3.77915	1.04767	-3.6072	0.000309516	0.010015	13.729
atp1b4	ATPase, Na+/K+ transporting, beta 4 polypeptide [Source:ZFIN;Acc:ZDB-GENE-070412-1]	ENSDARG00000053262	64.7897	-3.76536	1.12681	-3.34159	0.000832987	0.018849	13.5983
ehbp1l1b	EH domain binding protein 1-like 1b [Source:ZFIN;Acc:ZDB-GENE-091204-238]	ENSDARG00000079895	164.047	-3.76436	1.12243	-3.35376	0.000797216	0.0182423	13.589
si:dkeyp-57f11.2	si:dkeyp-57f11.2 [Source:ZFIN;Acc:ZDB-GENE-041008-237]	ENSDARG00000017036	426.233	-3.7642	1.29119	-2.91529	0.00355356	0.0478365	13.5874
hrsp12	heat-responsive protein 12 [Source:ZFIN;Acc:ZDB-GENE-040718-315]	ENSDARG00000035882	78.5076	-3.75717	1.1245	-3.3412	0.000834158	0.0188502	13.5214
slc29a3	solute carrier family 29 (equilibrative nucleoside transporter), member 3 [Source:ZFIN;Acc:ZDB-GENE-081107-66]	ENSDARG00000077828	67.8643	-3.74725	1.23618	-3.0313	0.00243503	0.0378166	13.4287
ptprb	protein tyrosine phosphatase, receptor type, b [Source:ZFIN;Acc:ZDB-GENE-101108-3]	ENSDARG00000076624	72.6405	-3.74083	1.25537	-2.97987	0.00288368	0.0419079	13.3691
tns2b	tensin 2b [Source:ZFIN;Acc:ZDB-GENE-101001-5]	ENSDARG00000068397	200.951	-3.74027	1.18793	-3.14855	0.00164081	0.0295206	13.3639
heatr5a	HEAT repeat containing 5a [Source:ZFIN;Acc:ZDB-GENE-030616-152]	ENSDARG00000023999	70.9206	-3.7399	1.21478	-3.07867	0.00207928	0.0342972	13.3604
gpnmb	glycoprotein (transmembrane) nmb [Source:ZFIN;Acc:ZDB-GENE-060503-106]	ENSDARG00000062688	146.879	-3.73952	1.21754	-3.07138	0.00213075	0.0347727	13.3569
usp28	ubiquitin specific peptidase 28 [Source:ZFIN;Acc:ZDB-GENE-041008-142]	ENSDARG00000008880	248.722	-3.73214	1.09146	-3.41939	0.000627615	0.0154683	13.2888
vps72	vacuolar protein sorting 72 homolog (S. cerevisiae) [Source:ZFIN;Acc:ZDB-GENE-060503-88]	ENSDARG00000063718	58.9327	-3.72886	1.19934	-3.1091	0.00187656	0.0319546	13.2587
EIF4G3 (2 of 2)	eukaryotic translation initiation factor 4 gamma, 3 [Source:HGNC Symbol;Acc:HGNC:3298]	ENSDARG00000077215	134.408	-3.72499	1.00968	-3.68927	0.000224895	0.00818186	13.2232
hhatla	hedgehog acyltransferase-like, a [Source:ZFIN;Acc:ZDB-GENE-040426-1865]	ENSDARG00000039051	2367.73	-3.72437	1.26644	-2.94082	0.00327343	0.0452695	13.2175
obsl1a	obscurin-like 1a [Source:ZFIN;Acc:ZDB-GENE-060503-649]	ENSDARG00000003684	107.281	-3.72111	1.2532	-2.96927	0.00298505	0.0428272	13.1876
fbxo8	F-box protein 8 [Source:ZFIN;Acc:ZDB-GENE-060421-7091]	ENSDARG00000007477	72.1103	-3.71228	1.24421	-2.98363	0.00284848	0.0415394	13.1071
fgfrl1b	fibroblast growth factor receptor-like 1b [Source:ZFIN;Acc:ZDB-GENE-050201-3]	ENSDARG00000052556	64.7323	-3.70605	1.26512	-2.9294	0.00339612	0.0463953	13.0507
wwc1	WW and C2 domain containing 1 [Source:ZFIN;Acc:ZDB-GENE-091118-8]	ENSDARG00000076041	98.1131	-3.70489	1.22423	-3.0263	0.00247565	0.0381834	13.0401
txnbb	tenascin XBb [Source:ZFIN;Acc:ZDB-GENE-141212-335]	ENSDARG00000099581	1816.37	-3.70484	1.18936	-3.11499	0.00183951	0.0316111	13.0397
jakmip1	janus kinase and microtubule interacting protein 1 [Source:ZFIN;Acc:ZDB-GENE-110208-7]	ENSDARG00000076090	48.8098	-3.7022	1.26692	-2.92222	0.00347546	0.0470219	13.0159
fermt2	fermitin family member 2 [Source:ZFIN;Acc:ZDB-GENE-050506-132]	ENSDARG00000020242	365.661	-3.69503	0.939451	-3.93318	8.38e-05	0.00413218	12.9513
raph1b	Ras association (RalGDS/AF-6) and pleckstrin homology domains 1b [Source:ZFIN;Acc:ZDB-GENE-090311-54]	ENSDARG00000061732	81.8564	-3.68907	1.26386	-2.9189	0.00351272	0.0474119	12.898
csf1b	colony stimulating factor 1b (macrophage) [Source:ZFIN;Acc:ZDB-GENE-061215-106]	ENSDARG00000068263	105.316	-3.68783	1.22843	-3.00208	0.0026814	0.0402162	12.8869
acot11b	acyl-CoA thioesterase 11b [Source:ZFIN;Acc:ZDB-GENE-051127-37]	ENSDARG00000042122	94.7544	-3.68476	1.16064	-3.17477	0.00149956	0.027548	12.8594
si:ch211-126j24.1	si:ch211-126j24.1 [Source:ZFIN;Acc:ZDB-GENE-050208-133]	ENSDARG00000098644	84.1333	-3.68442	1.24922	-2.94939	0.00318406	0.0444713	12.8564
chrne	cholinergic receptor, nicotinic, epsilon [Source:ZFIN;Acc:ZDB-GENE-040808-32]	ENSDARG00000034307	220.309	-3.68329	1.23301	-2.98722	0.00281527	0.0413774	12.8464
bsnb	bassoon (presynaptic cytomatrix protein) b [Source:ZFIN;Acc:ZDB-GENE-120628-1]	ENSDARG00000079161	51.7059	-3.67488	1.20175	-3.05795	0.00222858	0.0358271	12.7717
znf143a	zinc finger protein 143a [Source:ZFIN;Acc:ZDB-GENE-041114-154]	ENSDARG00000012887	75.1496	-3.67461	1.19605	-3.07228	0.00212429	0.0347075	12.7693
dhtkd1	dehydrogenase E1 and transketolase domain containing 1 [Source:ZFIN;Acc:ZDB-GENE-041212-44]	ENSDARG00000016415	122.654	-3.66172	1.21179	-3.02174	0.00251324	0.0386064	12.6557
supv3l1	suppressor of var1, 3-like 1 (S. cerevisiae) [Source:ZFIN;Acc:ZDB-GENE-030131-2838]	ENSDARG00000077728	83.3358	-3.661	1.21215	-3.02025	0.00252566	0.0387016	12.6495
prr33	proline rich 33 [Source:ZFIN;Acc:ZDB-GENE-030131-5326]	ENSDARG00000097224	940.482	-3.65272	1.14577	-3.18801	0.00143254	0.026626	12.5771
luzp2	leucine zipper protein 2 [Source:ZFIN;Acc:ZDB-GENE-060503-278]	ENSDARG00000068247	86.8254	-3.646	1.23503	-2.95215	0.00315573	0.0442958	12.5186
dixdc1a	DIX domain containing 1a [Source:ZFIN;Acc:ZDB-GENE-030721-2]	ENSDARG00000025302	175.067	-3.64558	1.02942	-3.54137	0.000398053	0.0117726	12.5149
TUBGCP6	tubulin, gamma complex associated protein 6 [Source:HGNC Symbol;Acc:HGNC:18127]	ENSDARG00000100151	57.3261	-3.64433	1.25082	-2.91356	0.0035733	0.047999	12.5041
myoz2b	myozenin 2b [Source:ZFIN;Acc:ZDB-GENE-040426-1853]	ENSDARG00000037266	192.313	-3.63652	1.13115	-3.21489	0.00130493	0.0250267	12.4366
bet1	Bet1 golgi vesicular membrane trafficking protein [Source:ZFIN;Acc:ZDB-GENE-040625-3]	ENSDARG00000034885	66.8583	-3.63057	1.21535	-2.98726	0.00281487	0.0413774	12.3854
vstm4a	V-set and transmembrane domain containing 4a [Source:ZFIN;Acc:ZDB-GENE-060810-69]	ENSDARG00000010154	112.584	-3.61738	1.01499	-3.56397	0.000365294	0.0110957	12.2727
scara3	scavenger receptor class A, member 3 [Source:ZFIN;Acc:ZDB-GENE-041014-317]	ENSDARG00000008060	160.936	-3.61674	1.17724	-3.07222	0.0021247	0.0347075	12.2673
exoc2	exocyst complex component 2 [Source:ZFIN;Acc:ZDB-GENE-040426-1160]	ENSDARG00000055610	164.473	-3.60713	0.977824	-3.68893	0.000225198	0.00818186	12.1858
gng2	guanine nucleotide binding protein (G protein), gamma 2 [Source:ZFIN;Acc:ZDB-GENE-050417-59]	ENSDARG00000056831	258.599	-3.6057	0.954461	-3.77773	0.000158262	0.00655522	12.1737
tmpob	thymopoietin b [Source:ZFIN;Acc:ZDB-GENE-050522-8]	ENSDARG00000022978	40.7628	-3.60396	1.20965	-2.97934	0.00288871	0.0419156	12.1591
gpc1a	glypican 1a [Source:ZFIN;Acc:ZDB-GENE-051120-147]	ENSDARG00000019341	55.0619	-3.60307	1.17561	-3.06485	0.00217782	0.0352678	12.1516
wdr47a	WD repeat domain 47a [Source:ZFIN;Acc:ZDB-GENE-070216-3]	ENSDARG00000078136	94.9561	-3.59832	1.23455	-2.91467	0.00356061	0.0478666	12.1116
bscl2l	Bernardinelli-Seip congenital lipodystrophy 2, like [Source:ZFIN;Acc:ZDB-GENE-050320-130]	ENSDARG00000025912	89.6199	-3.58654	1.14578	-3.13021	0.00174681	0.0308031	12.0131
si:dkeyp-84f3.5	si:dkeyp-84f3.5 [Source:ZFIN;Acc:ZDB-GENE-050208-162]	ENSDARG00000042989	89.5917	-3.58487	1.18827	-3.01687	0.00255398	0.0389659	11.9992
fer	fer (fps/fes related) tyrosine kinase [Source:ZFIN;Acc:ZDB-GENE-060526-234]	ENSDARG00000012196	131.578	-3.56603	1.06333	-3.35365	0.00079752	0.0182423	11.8435
abraa	actin binding Rho activating protein a [Source:ZFIN;Acc:ZDB-GENE-120730-1]	ENSDARG00000038583	154.433	-3.55813	1.1064	-3.21596	0.00130009	0.0249624	11.7789
bmp2b	bone morphogenetic protein 2b [Source:ZFIN;Acc:ZDB-GENE-980526-474]	ENSDARG00000041430	87.8661	-3.55651	1.14789	-3.0983	0.00194634	0.0328998	11.7657
wdr41	WD repeat domain 41 [Source:ZFIN;Acc:ZDB-GENE-050706-152]	ENSDARG00000009851	85.9286	-3.55506	1.12198	-3.16856	0.00153195	0.0280713	11.7539
slc1a2b	solute carrier family 1 (glial high affinity glutamate transporter), member 2b [Source:ZFIN;Acc:ZDB-GENE-030131-7779]	ENSDARG00000102453	86.6228	-3.54523	1.13304	-3.12895	0.00175431	0.0308635	11.6741
pygmb	phosphorylase, glycogen, muscle b [Source:ZFIN;Acc:ZDB-GENE-040426-1206]	ENSDARG00000013317	363.893	-3.54489	0.996632	-3.55687	0.000375301	0.0112979	11.6713
dld	deltaD [Source:ZFIN;Acc:ZDB-GENE-990415-47]	ENSDARG00000020219	102.046	-3.5366	1.05063	-3.36618	0.00076216	0.0177711	11.6044
aldh1a2	aldehyde dehydrogenase 1 family, member A2 [Source:ZFIN;Acc:ZDB-GENE-011010-3]	ENSDARG00000053493	273.8	-3.514	1.02146	-3.44019	0.000581299	0.0148253	11.4241
mrps18b	mitochondrial ribosomal protein S18B [Source:ZFIN;Acc:ZDB-GENE-050417-278]	ENSDARG00000007065	85.3824	-3.50533	1.1389	-3.07781	0.00208526	0.0342972	11.3556
LRIG3	leucine-rich repeats and immunoglobulin-like domains 3 [Source:HGNC Symbol;Acc:HGNC:30991]	ENSDARG00000079363	105.012	-3.50307	1.18625	-2.95305	0.00314652	0.0442403	11.3378
ednraa	endothelin receptor type Aa [Source:ZFIN;Acc:ZDB-GENE-010906-2]	ENSDARG00000011876	206.571	-3.50095	0.98345	-3.55987	0.00037104	0.0112148	11.3212
slc4a1ap	solute carrier family 4 (anion exchanger), member 1, adaptor protein [Source:ZFIN;Acc:ZDB-GENE-080521-2]	ENSDARG00000034160	71.2226	-3.49298	1.10865	-3.15067	0.00162896	0.0294329	11.2588
coq9	coenzyme Q9 homolog (S. cerevisiae) [Source:ZFIN;Acc:ZDB-GENE-061207-37]	ENSDARG00000023583	376.556	-3.46835	1.03994	-3.33514	0.000852562	0.0191459	11.0682
man2a2	mannosidase, alpha, class 2A, member 2 [Source:ZFIN;Acc:ZDB-GENE-110331-1]	ENSDARG00000063101	139.582	-3.45713	1.0399	-3.32447	0.000885865	0.0196392	10.9824
cry4	cryptochrome circadian clock 4 [Source:ZFIN;Acc:ZDB-GENE-010426-7]	ENSDARG00000011890	161.318	-3.44388	1.04399	-3.29876	0.000971138	0.020882	10.8821
ttyh3b	tweety family member 3b [Source:ZFIN;Acc:ZDB-GENE-051120-105]	ENSDARG00000007678	100.511	-3.43258	1.15127	-2.98156	0.00286788	0.0417863	10.7971
flncb	filamin C, gamma b (actin binding protein 280) [Source:ZFIN;Acc:ZDB-GENE-041008-175]	ENSDARG00000018820	186.901	-3.42388	1.0163	-3.36895	0.000754542	0.0176423	10.7323
myl1	myosin, light chain 1, alkali; skeletal, fast [Source:ZFIN;Acc:ZDB-GENE-030131-8109]	ENSDARG00000014196	42549.5	-3.4154	1.00655	-3.39317	0.000690898	0.0167104	10.6694
zc3hc1	zinc finger, C3HC-type containing 1 [Source:ZFIN;Acc:ZDB-GENE-061013-94]	ENSDARG00000062651	99.335	-3.41117	1.11244	-3.06638	0.00216669	0.035122	10.6381
cbx2	chromobox homolog 2 (Drosophila Pc class) [Source:ZFIN;Acc:ZDB-GENE-030131-5502]	ENSDARG00000044938	95.7557	-3.40961	1.14972	-2.96559	0.00302106	0.0431792	10.6266
dcaf13	ddb1 and cul4 associated factor 13 [Source:ZFIN;Acc:ZDB-GENE-040426-703]	ENSDARG00000002267	194.135	-3.40726	1.13494	-3.00215	0.00268077	0.0402162	10.6093
enpp1	ectonucleotide pyrophosphatase/phosphodiesterase 1 [Source:ZFIN;Acc:ZDB-GENE-040724-172]	ENSDARG00000005789	151.103	-3.39567	1.07724	-3.15218	0.00162056	0.0293127	10.5244
foxd1	forkhead box D1 [Source:ZFIN;Acc:ZDB-GENE-040426-2094]	ENSDARG00000029179	115.694	-3.38184	1.11695	-3.02776	0.00246376	0.0380349	10.424
usp13	ubiquitin specific peptidase 13 (isopeptidase T-3) [Source:ZFIN;Acc:ZDB-GENE-080724-7]	ENSDARG00000079198	193.839	-3.38106	1.07462	-3.14628	0.00165363	0.0296682	10.4184
cdk7	cyclin-dependent kinase 7 [Source:ZFIN;Acc:ZDB-GENE-010320-2]	ENSDARG00000051916	75.2081	-3.37786	1.11438	-3.03116	0.00243616	0.0378166	10.3953
agfg1b	ArfGAP with FG repeats 1b [Source:ZFIN;Acc:ZDB-GENE-040426-1520]	ENSDARG00000019526	84.3115	-3.37312	1.12334	-3.00275	0.0026755	0.0402162	10.3612
col6a6	collagen, type VI, alpha 6 [Source:ZFIN;Acc:ZDB-GENE-041111-303]	ENSDARG00000079752	81.26	-3.37228	1.12975	-2.98498	0.00283601	0.0414903	10.3552
ptcd3	pentatricopeptide repeat domain 3 [Source:ZFIN;Acc:ZDB-GENE-030131-6849]	ENSDARG00000103856	220.148	-3.3623	0.965074	-3.48398	0.000494023	0.0134979	10.2838
eya4	EYA transcriptional coactivator and phosphatase 4 [Source:ZFIN;Acc:ZDB-GENE-050327-93]	ENSDARG00000012397	270.795	-3.3569	1.01698	-3.30085	0.000963938	0.0207801	10.2454
plcd4b	phospholipase C, delta 4b [Source:ZFIN;Acc:ZDB-GENE-080512-3]	ENSDARG00000040684	122.203	-3.34504	1.13322	-2.95179	0.00315934	0.0443096	10.1615
ahsa1a	AHA1, activator of heat shock protein ATPase homolog 1a [Source:ZFIN;Acc:ZDB-GENE-030131-1869]	ENSDARG00000028664	70.991	-3.33403	1.15128	-2.89592	0.00378045	0.049712	10.0842
zc3h14	zinc finger CCCH-type containing 14 [Source:ZFIN;Acc:ZDB-GENE-041014-257]	ENSDARG00000041402	120.299	-3.33342	1.09304	-3.04966	0.00229098	0.0363323	10.0799
she	Src homology 2 domain containing E [Source:ZFIN;Acc:ZDB-GENE-090915-6]	ENSDARG00000087956	145.435	-3.31918	1.01874	-3.25814	0.00112146	0.0228087	9.98099
kif3a	kinesin family member 3A [Source:ZFIN;Acc:ZDB-GENE-050417-71]	ENSDARG00000087538	235.366	-3.31265	1.06225	-3.11853	0.00181756	0.0313296	9.93587
pvalb3	parvalbumin 3 [Source:ZFIN;Acc:ZDB-GENE-040426-945]	ENSDARG00000022817	1074.45	-3.30523	0.960457	-3.44131	0.000578901	0.014809	9.88494
lamb1b	laminin, beta 1b [Source:ZFIN;Acc:ZDB-GENE-041210-197]	ENSDARG00000045524	227.527	-3.30222	0.964416	-3.42406	0.000616928	0.0153849	9.86431
ccna2	cyclin A2 [Source:ZFIN;Acc:ZDB-GENE-020418-1]	ENSDARG00000011094	167.409	-3.29942	1.05022	-3.14164	0.00168003	0.0300512	9.84521
epha3	eph receptor A3 [Source:ZFIN;Acc:ZDB-GENE-010724-10]	ENSDARG00000039373	416.473	-3.2938	0.931209	-3.53712	0.000404516	0.0118155	9.80691
atic	5-aminoimidazole-4-carboxamide ribonucleotide formyltransferase/IMP cyclohydrolase [Source:ZFIN;Acc:ZDB-GENE-011212-4]	ENSDARG00000016706	65.578	-3.28467	1.1052	-2.97203	0.00295843	0.0425786	9.74504
mfap2	microfibrillar-associated protein 2 [Source:ZFIN;Acc:ZDB-GENE-030131-6710]	ENSDARG00000059367	898.521	-3.27596	1.01917	-3.21434	0.00130745	0.025031	9.68642
pak1	p21 protein (Cdc42/Rac)-activated kinase 1 [Source:ZFIN;Acc:ZDB-GENE-030826-29]	ENSDARG00000103959	77.0924	-3.26688	1.07825	-3.02979	0.00244723	0.0379186	9.62563
rbm24a	RNA binding motif protein 24a [Source:ZFIN;Acc:ZDB-GENE-040628-1]	ENSDARG00000102995	331.372	-3.26121	1.0354	-3.14971	0.00163434	0.0294671	9.5879
nrp1a	neuropilin 1a [Source:ZFIN;Acc:ZDB-GENE-030519-2]	ENSDARG00000102153	350.992	-3.25876	1.00329	-3.24807	0.00116189	0.0233458	9.5716
scn4ba	sodium channel, voltage-gated, type IV, beta a [Source:ZFIN;Acc:ZDB-GENE-070615-18]	ENSDARG00000099031	174.371	-3.25642	1.09414	-2.97625	0.00291802	0.0421886	9.55608
slc38a3b	solute carrier family 38, member 3b [Source:ZFIN;Acc:ZDB-GENE-121120-3]	ENSDARG00000091061	99.1939	-3.25392	1.08737	-2.99246	0.00276738	0.0410102	9.53956
agla	amylo-alpha-1, 6-glucosidase, 4-alpha-glucanotransferase a [Source:ZFIN;Acc:ZDB-GENE-071004-6]	ENSDARG00000103811	319.282	-3.25062	1.0937	-2.97212	0.00295747	0.0425786	9.51775
desi2	desumoylating isopeptidase 2 [Source:ZFIN;Acc:ZDB-GENE-040801-39]	ENSDARG00000004460	135.231	-3.23348	1.11155	-2.90899	0.00362596	0.048513	9.40537
slc30a1a	solute carrier family 30 (zinc transporter), member 1a [Source:ZFIN;Acc:ZDB-GENE-040426-1840]	ENSDARG00000005463	144.758	-3.22928	1.04046	-3.10371	0.00191109	0.0324117	9.37798
appbp2	amyloid beta precursor protein (cytoplasmic tail) binding protein 2 [Source:ZFIN;Acc:ZDB-GENE-030131-1715]	ENSDARG00000007566	119.168	-3.22726	1.05142	-3.06942	0.00214472	0.0348902	9.3649
hlx1	H2.0-like homeo box 1 (Drosophila) [Source:ZFIN;Acc:ZDB-GENE-030131-5304]	ENSDARG00000009134	107.805	-3.20832	1.06708	-3.00663	0.00264159	0.0398675	9.24275
pax7b	paired box 7b [Source:ZFIN;Acc:ZDB-GENE-080917-54]	ENSDARG00000070818	93.4939	-3.20385	1.08775	-2.94539	0.00322553	0.0448276	9.21411
myom3	myomesin 3 [Source:ZFIN;Acc:ZDB-GENE-080326-1]	ENSDARG00000059838	556.06	-3.19994	0.959763	-3.33409	0.000855794	0.0191593	9.18918
acta1b	actin, alpha 1b, skeletal muscle [Source:ZFIN;Acc:ZDB-GENE-030131-55]	ENSDARG00000055618	67399.9	-3.19743	0.993871	-3.21715	0.00129472	0.0249159	9.17324
cilp	cartilage intermediate layer protein, nucleotide pyrophosphohydrolase [Source:ZFIN;Acc:ZDB-GENE-050208-76]	ENSDARG00000053362	348.388	-3.192	1.06776	-2.98944	0.00279485	0.041185	9.13875
tmed5	transmembrane emp24 protein transport domain containing 5 [Source:ZFIN;Acc:ZDB-GENE-040426-1302]	ENSDARG00000008765	113.568	-3.159	1.07715	-2.93273	0.00335993	0.0460877	8.93208
timm44	translocase of inner mitochondrial membrane 44 homolog (yeast) [Source:ZFIN;Acc:ZDB-GENE-030131-145]	ENSDARG00000104771	109.889	-3.13565	1.0293	-3.04639	0.00231607	0.036627	8.78872
nrd1a	nardilysin a (N-arginine dibasic convertase) [Source:ZFIN;Acc:ZDB-GENE-070912-417]	ENSDARG00000019596	129.21	-3.13517	1.06291	-2.94961	0.00318177	0.0444713	8.78578
vgll2b	vestigial-like family member 2b [Source:ZFIN;Acc:ZDB-GENE-050809-113]	ENSDARG00000053773	227.829	-3.12251	0.967384	-3.22779	0.00124752	0.0243976	8.70901
lhfpl2b	lipoma HMGIC fusion partner-like 2b [Source:ZFIN;Acc:ZDB-GENE-050417-10]	ENSDARG00000098153	84.5595	-3.09659	1.05866	-2.925	0.00344457	0.046861	8.55395
pabpc4	poly(A) binding protein, cytoplasmic 4 (inducible form) [Source:ZFIN;Acc:ZDB-GENE-030131-9663]	ENSDARG00000059259	3057.77	-3.08435	0.980354	-3.14616	0.00165429	0.0296682	8.48169
xirp2a	xin actin binding repeat containing 2a [Source:ZFIN;Acc:ZDB-GENE-040108-7]	ENSDARG00000071113	1931.46	-3.06766	0.981772	-3.12462	0.00178037	0.0311667	8.38413
hoxb10a	homeo box B10a [Source:ZFIN;Acc:ZDB-GENE-000328-2]	ENSDARG00000011579	170.52	-3.06365	1.05435	-2.90572	0.00366415	0.0487916	8.36083
phkb	phosphorylase kinase, beta [Source:ZFIN;Acc:ZDB-GENE-110411-149]	ENSDARG00000078284	184.941	-3.0416	1.01624	-2.993	0.00276253	0.0409953	8.23405
MGAT3 (1 of 2)	mannosyl (beta-1,4-)-glycoprotein beta-1,4-N-acetylglucosaminyltransferase [Source:HGNC Symbol;Acc:HGNC:7046]	ENSDARG00000036619	199.666	-3.02135	0.999625	-3.02249	0.00250707	0.0385622	8.1193
itga8	integrin, alpha 8 [Source:ZFIN;Acc:ZDB-GENE-080220-48]	ENSDARG00000078717	190.778	-3.00925	1.03523	-2.90683	0.00365107	0.0487206	8.05145
atp1a2a	ATPase, Na+/K+ transporting, alpha 2a polypeptide [Source:ZFIN;Acc:ZDB-GENE-001212-6]	ENSDARG00000010472	608.292	-3.00881	0.938694	-3.20531	0.00134916	0.025498	8.04898
pik3r3a	phosphoinositide-3-kinase, regulatory subunit 3a (gamma) [Source:ZFIN;Acc:ZDB-GENE-040426-1978]	ENSDARG00000103038	168.848	-3.00468	0.988582	-3.03939	0.00237061	0.0371411	8.02601
galnt1	UDP-N-acetyl-alpha-D-galactosamine:polypeptide N-acetylgalactosaminyltransferase 1 [Source:ZFIN;Acc:ZDB-GENE-030131-2360]	ENSDARG00000061335	151.116	-3.00467	0.983043	-3.0565	0.00223939	0.0358856	8.02593
march5l	membrane-associated ring finger (C3HC4) 5, like [Source:ZFIN;Acc:ZDB-GENE-030131-4792]	ENSDARG00000028559	267.147	-2.99661	0.98498	-3.0423	0.00234775	0.0368858	7.9812
smad5	SMAD family member 5 [Source:ZFIN;Acc:ZDB-GENE-990603-9]	ENSDARG00000037238	144.847	-2.99186	1.00452	-2.97839	0.00289765	0.0419302	7.95499
si:ch211-114n24.7	si:ch211-114n24.7 [Source:ZFIN;Acc:ZDB-GENE-050208-65]	ENSDARG00000096419	129.317	-2.98669	1.03214	-2.89369	0.00380743	0.0498723	7.92651
uhrf1	ubiquitin-like with PHD and ring finger domains 1 [Source:ZFIN;Acc:ZDB-GENE-040426-2039]	ENSDARG00000103409	191.042	-2.96709	0.96645	-3.07009	0.00213995	0.0348554	7.81956
ptrfa	polymerase I and transcript release factor a [Source:ZFIN;Acc:ZDB-GENE-091204-151]	ENSDARG00000076411	259.516	-2.95701	0.988441	-2.99159	0.00277529	0.0410102	7.76513
gpm6ab	glycoprotein M6Ab [Source:ZFIN;Acc:ZDB-GENE-030710-8]	ENSDARG00000004621	612.012	-2.95424	0.957381	-3.08575	0.0020304	0.033756	7.75021
ADAMTS14	ADAM metallopeptidase with thrombospondin type 1 motif, 14 [Source:HGNC Symbol;Acc:HGNC:14899]	ENSDARG00000078494	144.501	-2.94466	1.00972	-2.91632	0.00354189	0.0477292	7.69892
ldb3b	LIM domain binding 3b [Source:ZFIN;Acc:ZDB-GENE-030131-6032]	ENSDARG00000099974	3913.33	-2.923	0.999449	-2.92461	0.00344889	0.046861	7.5842
tnnc2	troponin C type 2 (fast) [Source:ZFIN;Acc:ZDB-GENE-000322-2]	ENSDARG00000070835	52832.6	-2.90512	0.986965	-2.94349	0.00324535	0.0450659	7.49081
SPTBN1	spectrin, beta, non-erythrocytic 1 [Source:HGNC Symbol;Acc:HGNC:11275]	ENSDARG00000102883	952.718	-2.89066	0.893192	-3.23633	0.00121077	0.0239486	7.41611
myh10	myosin, heavy chain 10, non-muscle [Source:ZFIN;Acc:ZDB-GENE-030616-162]	ENSDARG00000000103	627.586	-2.88763	0.957739	-3.01505	0.0025694	0.0389659	7.40052
sp3a	sp3a transcription factor [Source:ZFIN;Acc:ZDB-GENE-070410-111]	ENSDARG00000001549	240.815	-2.88698	0.972519	-2.96856	0.00299201	0.0428906	7.3972
si:ch211-266g18.10	si:ch211-266g18.10 [Source:ZFIN;Acc:ZDB-GENE-131127-188]	ENSDARG00000057903	2938.75	-2.87845	0.902468	-3.18953	0.00142505	0.0265552	7.35358
SPEG (1 of 2)	SPEG complex locus [Source:HGNC Symbol;Acc:HGNC:16901]	ENSDARG00000009567	1170.83	-2.85964	0.929017	-3.07813	0.00208302	0.0342972	7.25834
phb2b	prohibitin 2b [Source:ZFIN;Acc:ZDB-GENE-040718-430]	ENSDARG00000017728	510.837	-2.84436	0.968749	-2.93612	0.00332348	0.0457739	7.18188
nudcd3	NudC domain containing 3 [Source:ZFIN;Acc:ZDB-GENE-040426-2255]	ENSDARG00000098361	217.755	-2.83294	0.960899	-2.94822	0.00319611	0.0445658	7.12525
trdn	triadin [Source:ZFIN;Acc:ZDB-GENE-041014-193]	ENSDARG00000041779	2166.15	-2.82656	0.937618	-3.01462	0.00257306	0.0389727	7.09379
hoxd12a	homeobox D12a [Source:ZFIN;Acc:ZDB-GENE-990415-118]	ENSDARG00000059263	330.563	-2.82631	0.946884	-2.98486	0.00283712	0.0414903	7.09259
aqp1a.1	aquaporin 1a (Colton blood group), tandem duplicate 1 [Source:ZFIN;Acc:ZDB-GENE-030131-7764]	ENSDARG00000023713	1062.67	-2.80265	0.912068	-3.07285	0.00212022	0.0347075	6.97721
rap2c	RAP2C, member of RAS oncogene family [Source:ZFIN;Acc:ZDB-GENE-041024-1]	ENSDARG00000015649	416.616	-2.78326	0.928712	-2.9969	0.0027274	0.040653	6.88405
slc25a12	solute carrier family 25 (aspartate/glutamate carrier), member 12 [Source:ZFIN;Acc:ZDB-GENE-031006-11]	ENSDARG00000102362	956.643	-2.69938	0.929379	-2.9045	0.00367838	0.0489039	6.49523
vwde	von Willebrand factor D and EGF domains [Source:ZFIN;Acc:ZDB-GENE-060929-1226]	ENSDARG00000103443	2281.66	-2.64631	0.8776	-3.01539	0.00256648	0.0389659	6.26062
tnnt3a	troponin T type 3a (skeletal, fast) [Source:ZFIN;Acc:ZDB-GENE-000322-3]	ENSDARG00000030270	33141.2	-2.58037	0.88646	-2.91087	0.00360425	0.0482993	5.98092
